# Supplementary material for: Shisa6 mediates cell-type specific regulation of depression in the nucleus accumbens
Source: Mol Psychiatry. 2021 Jul 12;26(12):7316–27. doi: 10.1038/s41380-021-01217-8 (PMC8752624; doi:10.1038/s41380-021-01217-8)
Supplement: Supplementary file 3 — Supplementary tables 1–10 [file 41380_2021_1217_MOESM3_ESM.xlsx]

## Sheet: 1_RNAseq_sample_QC
Supplementary Information Table 1. Quality control of RNAseq samples
Sample Name	Reads	% Q30	% Reads Too Short	% Bases Trimmed	% Aligned	Duplicated
D1 Con 1	21027556	0.89	0	0	0.92	0.07
D1 Con 2	18430106	0.88	0	0	0.92	0.07
D1 Con 3	20105491	0.9	0	0	0.93	0.06
D1 Con 4	18976998	0.89	0	0	0.93	0.07
D1 Res 1	15555978	0.89	0	0	0.91	0.07
D1 Res 2	15152628	0.85	0	0	0.92	0.06
D1 Res 3	19938744	0.89	0	0	0.93	0.07
D1 Res 4	19434560	0.9	0	0	0.93	0.07
D1 Sus 1	17311856	0.89	0	0	0.92	0.06
D1 Sus 2	18835144	0.88	0	0	0.92	0.07
D1 Sus 3	18593212	0.9	0	0	0.94	0.07
D1 Sus 4	18878562	0.9	0	0	0.93	0.07
D1 Sus 5	18620299	0.89	0	0	0.91	0.1
D2 Con 1	18571035	0.89	0	0	0.9	0.07
D2 Con 2	16189410	0.89	0	0	0.9	0.12
D2 Con 3	18006383	0.9	0	0	0.94	0.07
D2 Con 4	20300376	0.9	0	0	0.93	0.08
D2 Con 5	18663863	0.89	0	0	0.91	0.1
D2 Res 1	20612005	0.88	0	0	0.91	0.06
D2 Res 2	16915895	0.87	0	0	0.92	0.08
D2 Res 3	18150364	0.89	0	0	0.93	0.07
D2 Res 4	20998629	0.89	0	0	0.93	0.07
D2 Res 5	20336270	0.89	0	0	0.91	0.09
D2 Sus 1	22541928	0.9	0	0.01	0.91	0.08
D2 Sus 2	17892042	0.89	0	0	0.92	0.06
D2 Sus 3	18475203	0.91	0	0	0.94	0.07
D2 Sus 4	17553973	0.9	0	0	0.94	0.07
D2 Sus 5	21324420	0.89	0	0	0.9	0.09
D1 Con 1 input	20003609	0.88	0	0	0.9	0.11
D1 Con 2 input	20285232	0.87	0	0	0.91	0.09
D1 Con 3 input	22120131	0.87	0	0	0.91	0.1
D1 Res 1 input	17132965	0.89	0	0	0.91	0.11
D1 Res 2 input	19654222	0.87	0	0	0.91	0.12
D1 Res 3 input	18507439	0.88	0	0	0.92	0.1
D1 Sus 1 input	20914219	0.89	0	0	0.91	0.14
D1 Sus 2 input	19776889	0.88	0	0	0.91	0.14
D1 Sus 3 input	20127926	0.88	0	0	0.91	0.14
D2 Con 1 input	18242150	0.89	0	0	0.91	0.14
D2 Con 2 input	17841409	0.88	0	0	0.91	0.14
D2 Con 3 input	20914425	0.88	0	0	0.92	0.14
D2 Res 1 input	20096610	0.88	0	0	0.91	0.14
D2 Res 2 input	26952015	0.88	0	0.01	0.91	0.16
D2 Res 3 input	18672517	0.88	0	0	0.91	0.13
D2 Sus 1 input	20051894	0.88	0	0	0.9	0.13
D2 Sus 2 input	18717944	0.89	0	0	0.91	0.15
D2 Sus 3 input	19499162	0.88	0	0	0.91	0.13

## Sheet: 2_IP D1 Con vs D2 Con
Name	Description	Fold Change	Log Fold Change	p-Value	p-Adj	Average Log2 Expression	Cluster	D2 Con 1	D2 Con 2	D2 Con 3	D2 Con 4	D2 Con 5	D1 Con 1	D1 Con 2	D1 Con 3	D1 Con 4	Gene ID	Alias
Ebf1	early B cell factor 1	5.96028	2.57538	6.49e-71	1.35e-67	7.3393	2	5.04516	5.40441	5.11564	5.05978	5.21246	8.69811	8.08611	8.35203	8.08822	13591	EBF, O/E-1, OE-1, OLF-1, OLF1
Pthlh	parathyroid hormone-like peptide	5.06801	2.34142	4.91e-40	4.84e-37	5.532	2	2.80803	2.21687	2.91591	3.40854	2.76954	6.78004	6.32946	6.57497	6.6885	19227	PLP, PTH-LIKE, PTHRP
Pdyn	prodynorphin	4.44505	2.1522	1.59e-90	7.44e-87	12.7212	1	11.6026	11.0017	11.1738	11.2782	10.8946	13.7879	13.4391	13.4731	13.5865	18610	DYN
Agt	angiotensinogen (serpin peptidase inhibitor_ clade A_ member 8)	3.42684	1.77688	1.05e-22	4.58e-20	5.6535	2	4.17067	1.77928	3.08446	4.0652	4.11211	6.33937	6.37723	6.64638	7.06378	11606	AI265500, ANGI, ANGII, AOGEN, SERPINA8
Samd9l	sterile alpha motif domain containing 9-like	2.7814	1.47581	9.04e-16	2.17e-13	5.6927	2	3.58568	4.79484	3.90972	3.90601	3.65967	5.52642	7.08183	6.8314	6.5946	209086	AA175286, ESTM25, MKIAA2005
Crtac1	cartilage acidic protein 1	2.71532	1.44112	7.35e-34	5.3e-31	10.4087	1	9.3888	9.70836	9.68824	9.28041	9.15798	10.6358	11.2672	11.0684	11.2961	72832	2810454P21RIK, AW047536, CRTAC1B, LOTUS
Slc35d3	solute carrier family 35_ member D3	2.69443	1.42998	2.09e-40	2.3e-37	10.2517	1	9.754	9.13054	9.0381	9.39727	9.28183	11.0616	10.8485	10.9285	10.818	76157	6230421J19RIK, FRCL1
Lingo2	leucine rich repeat and Ig domain containing 2	2.63233	1.39634	2.03e-39	1.9e-36	8.7347	1	8.10931	7.38914	7.9373	7.9052	7.83984	9.29663	9.37966	9.51155	9.36695	242384	B230217C06RIK, LERN3, LRRN6C
Cox6a2	cytochrome c oxidase subunit VIa polypeptide 2	2.60638	1.38205	7.1e-14	1.29e-11	4.3595	2	1.58549	3.05271	2.72503	1.8573	1.73446	6.01811	5.06564	5.01996	5.25335	12862	COXVIAH, VIAH
Arhgap15	Rho GTPase activating protein 15	2.54785	1.34928	1.61e-13	2.67e-11	5.6616	2	4.17067	4.26635	4.36745	3.62849	4.60143	5.41576	7.06248	6.68081	6.50893	76117	5830480G12RIK
Igfbp4	insulin-like growth factor binding protein 4	2.54416	1.34719	6.79e-42	8.48e-39	10.1107	1	8.8773	9.36415	9.45437	9.27023	9.37833	10.9475	10.6481	10.6438	10.7029	16010	AI875747, DEB2, IGFBP-4
Moxd1	monooxygenase_ DBH-like 1	2.51701	1.33171	1.49e-24	7.18e-22	7.0256	2	6.30456	5.66867	6.36406	6.13093	6.14622	7.75654	7.57381	7.75139	7.688	59012	3230402N08RIK, MNCB-5203
Aldh1a1	aldehyde dehydrogenase family 1_ subfamily A1	2.51375	1.32984	4.56e-16	1.15e-13	6.3619	2	5.28617	5.80045	5.36519	4.85707	5.11892	6.53736	7.2875	7.12602	7.32836	11668	AHD-2, AHD2, ALDH1, ALDH1A2, E1, RALDH1
Oxtr	oxytocin receptor	2.47976	1.3102	2.39e-17	6.67e-15	7.9011	1	6.55537	7.47054	7.32193	6.52263	6.38592	8.21053	8.75317	8.66163	8.7167	18430	OTR
Medag	mesenteric estrogen dependent adipogenesis	2.46547	1.30186	2.02e-12	2.74e-10	7.2215	2	4.7012	5.97797	6.01346	5.48289	5.67363	7.26011	8.63041	8.2449	7.96496	70717	6330406I15RIK, AWMS3, MEDA-4, MEDA4, MAWMS3
Pkib	protein kinase inhibitor beta_ cAMP dependent_ testis specific	2.41046	1.26931	6.07e-13	9.4e-11	5.6813	2	5.04516	4.79484	3.90972	4.39998	4.37742	5.92016	6.77213	6.30764	6.70143	18768	PKIBETA, PRKACN2
Adamts5	a disintegrin-like and metallopeptidase (reprolysin type) with thrombospondin type 1 motif_ 5 (aggrecanase-2)	2.40419	1.26555	1.32e-13	2.25e-11	5.9502	2	5.55536	4.85671	4.76491	4.72019	4.29429	6.68781	6.28005	6.98622	6.7644	23794	9530092O11RIK, ADAM-TS5, ADAMTS1, ADAMTS11, AI481094, ASMP-2
Frzb	frizzled-related protein	2.39043	1.25727	1.19e-11	1.45e-09	7.4213	2	5.88342	5.89194	6.34758	5.3654	5.11892	7.25208	8.79774	8.56358	8.22882	20378	FRP, SFRP3, FREZZLED, FRITZ, FRZB-1
Igsf1	immunoglobulin superfamily_ member 1	2.3498	1.23254	4.34e-18	1.31e-15	7.6759	1	7.10931	6.13602	6.78698	7.22548	6.60872	8.12518	8.23615	8.41131	8.5007	209268	5330413N23, 5530402E03, AI747649, INHBP/P120, MKIAA0364
Gfra1	glial cell line derived neurotrophic factor family receptor alpha 1	2.33509	1.22348	5.39e-65	1.01e-61	10.403	1	9.85721	9.69572	9.65682	9.69537	9.57826	10.9964	10.8806	10.9178	11.0867	14585	AU042498
Ntng2	netrin G2	2.30751	1.20634	4.24e-16	1.09e-13	8.4406	1	7.46022	7.89587	7.85226	7.28331	7.31537	8.40412	9.50501	9.00282	9.22194	171171	2610016D08RIK, LMNT2
Drd1	dopamine receptor D1	2.30437	1.20437	6.9e-36	5.38e-33	12.4358	1	12.0197	11.6377	11.5608	11.7773	11.5191	13.2365	12.8518	13.0455	12.886	13488	C030036C15RIK, DRD-1, DRD1A, GPCR15
Gpc3	glypican 3	2.29932	1.20121	6.13e-15	1.26e-12	7.042	2	6.7287	5.27443	6.22667	6.28447	5.9429	7.79573	7.55316	7.72963	7.73906	14734	OCI-5
Zfp521	zinc finger protein 521	2.29608	1.19917	2.01e-23	9.4e-21	8.1416	1	7.68728	7.00797	7.59746	7.44408	7.0372	8.8199	8.62382	8.80636	8.72306	225207	B930086A16RIK, EVI3, ZNF521
Fam19a1	family with sequence similarity 19_ member A1	2.28066	1.18945	1.4e-10	1.4e-08	7.2453	2	5.35832	5.86208	6.26226	5.09712	5.67363	6.9082	8.43358	8.26016	8.41303	320265	C630007B19RIK, FAM19A1 TAFA-1, TAFA1, TAFA-1
Nr4a2	nuclear receptor subfamily 4_ group A_ member 2	2.25096	1.17054	1.36e-10	1.37e-08	9.1553	1	7.76897	7.91781	8.36321	7.73208	7.89731	9.62666	10.5885	10.0105	9.07319	18227	HZF-3, NOT, NURR1, RNR-1, TINOR, TINUR
Sstr4	somatostatin receptor 4	2.24435	1.1663	1.91e-12	2.62e-10	6.3777	2	4.39307	5.36237	5.81204	5.33447	5.99648	6.95841	7.07219	7.08377	7.13223	20608	SMSTR4, SST4
Cbln2	cerebellin 2 precursor protein	2.24414	1.16616	7.02e-13	1.06e-10	7.505	1	6.61549	6.89456	6.88156	6.39353	6.12232	7.51623	8.65322	8.44842	7.7823	12405	6330593N19RIK, A730004O05
Isl1	ISL1 transcription factor_ LIM/homeodomain	2.24076	1.16399	6.46e-22	2.69e-19	8.5977	1	8.37583	7.71562	7.7619	7.80722	7.50292	9.21223	9.16283	9.24636	9.12209	16392	-
Sec14l3	SEC14-like 3 (S. cerevisiae)	2.20557	1.14115	4.28e-11	4.8e-09	6.1547	2	4.52432	5.36237	5.33208	5.13351	5.499	7.21125	6.66072	6.15276	7.1792	380683	1110069O07RIK
Fhl2	four and a half LIM domains 2	2.17214	1.11912	1.56e-17	4.42e-15	8.1667	1	7.26757	7.70724	7.69836	7.14754	7.31537	8.43636	9.11432	8.6645	8.70391	14200	FHL-2, SLIM-3, SLIM3
Cck	cholecystokinin	2.16633	1.11525	1.64e-09	1.3e-07	9.9316	1	8.38016	8.9578	9.20515	7.76144	8.51738	9.94449	11.2518	10.7737	10.6613	12424	-
2020-09-09	septin 9	2.14787	1.10291	8.13e-20	2.72e-17	8.8386	1	8.11453	8.08868	8.28317	7.97204	8.27334	8.91196	9.72405	9.37981	9.48007	53860	MSF1, MSF, PNUTL4, SINT1
Serpinb9	serine (or cysteine) peptidase inhibitor_ clade B_ member 9	2.14159	1.09868	1.81e-09	1.41e-07	5.4833	2	4.90765	3.96304	4.71441	4.0652	4.11211	5.38672	6.66072	6.62297	6.00322	20723	BB283241, CAP-3, CAP3, PI-9, PI9, SPI6, OVALBUMIN
Lypd6	LY6/PLAUR domain containing 6	2.13128	1.09172	2.92e-21	1.14e-18	7.4991	1	7.05606	6.54592	6.95952	6.88476	6.65942	8.00132	8.06196	8.0436	8.12708	320343	E130115E03RIK
Efhd1	EF hand domain containing 1	2.11776	1.08254	2.96e-09	2.2e-07	4.7533	2	4.00074	3.96304	3.49675	3.40854	3.78676	5.52642	5.104	5.84401	5.53916	98363	4931430I01RIK, AI452351, PP3051, MITOCALCIN
Opn3	opsin 3	2.11549	1.08099	1.19e-10	1.22e-08	5.7491	2	4.46018	4.79484	5.39756	4.76728	5.0189	6.60196	6.5677	6.35103	6.08443	13603	ERO, ECPN
Adgrg6	adhesion G protein-coupled receptor G6	2.10294	1.07241	2.18e-10	2.09e-08	6.3488	2	5.08823	5.80045	5.99242	5.33447	5.06978	6.35445	7.09141	7.16707	7.26008	215798	1190004A11RIK, AI449247, AW045736, DREG, GM222, GPR126
Ube2ql1	ubiquitin-conjugating enzyme E2Q family-like 1	2.10172	1.07157	1.53e-29	1.02e-26	11.1238	1	10.5544	10.5963	10.6366	10.3962	10.2766	11.3392	11.8671	11.6393	11.7073	76980	3110006E14RIK
Nxph4	neurexophilin 4	2.1014	1.07135	2.65e-11	3.08e-09	7.1321	2	6.44372	6.4286	6.73726	6.03799	5.88726	7.72787	8.25758	7.69637	7.14175	104080	1110036M10RIK, AI851051
Stmn2	stathmin-like 2	2.08823	1.06228	5.46e-21	2.01e-18	11.8433	1	11.4155	10.9253	11.3969	11.1357	11.0453	11.9334	12.6541	12.4502	12.3959	20257	AI159727, SCG10, SCGN10, STMB2
Hapln4	hyaluronan and proteoglycan link protein 4	2.0788	1.05575	1.3e-25	6.41e-23	9.7811	1	9.34952	8.98576	9.09595	9.17523	9.16677	9.92947	10.3951	10.3717	10.4734	330790	9330174O11, BRAL2, LPR4
Npnt	nephronectin	2.0766	1.05422	7.29e-11	7.79e-09	7.2027	2	6.41017	6.50787	6.45914	6.21824	6.48296	6.85618	8.10515	7.78342	8.20632	114249	1110009H02RIK, AA682063, AI314031, NCTN, POEM
Nr2f2	nuclear receptor subfamily 2_ group F_ member 2	2.05979	1.0425	6.03e-11	6.56e-09	7.2208	2	6.1906	6.34473	6.60489	6.92684	6.04814	7.19459	7.92937	8.24106	7.7762	11819	2700033K02RIK, 9430015G03RIK, ARP-1, APORP1, COUP-TF2, COUP-TFII, COUPTFB, EAR3, SVP40, TCFCOUP2
Hs3st2	heparan sulfate (glucosamine) 3-O-sulfotransferase 2	2.05931	1.04216	1.89e-08	1.19e-06	8.9481	1	7.06687	7.7809	8.43124	7.03661	7.6439	9.00568	10.1808	9.73001	9.81356	195646	6430516N12RIK, A830061E14RIK, AW491345
Cntnap3	contactin associated protein-like 3	2.05755	1.04093	1.18e-21	4.81e-19	9.1894	1	8.36273	8.66972	8.7207	8.71073	8.32137	10.0031	9.48517	9.71071	9.61773	238680	-
Pdlim1	PDZ and LIM domain 1 (elfin)	2.05456	1.03883	1.99e-08	1.24e-06	5.4029	2	4.85874	3.57852	3.08446	4.33895	4.73352	5.55281	6.62159	6.59917	5.67646	54132	CLP36, CLIM1, MCLIM1
Doc2a	double C2_ alpha	2.0512	1.03647	5.85e-13	9.13e-11	8.5172	1	8.05063	7.51918	8.06371	7.72016	7.66059	8.52899	9.58687	9.14932	8.87915	13446	-
Crh	corticotropin releasing hormone	2.04926	1.0351	8.16e-10	7.01e-08	7.2467	2	6.7952	6.27846	6.48949	6.83037	5.25705	7.81221	7.33666	8.2139	8.03303	12918	CRF, GM1347
Emx1	empty spiracles homeobox 1	2.03961	1.02829	2.9e-08	1.74e-06	5.2232	2	3.32264	4.7302	4.15666	2.83208	4.20607	4.90335	6.5949	6.20099	6.02396	13796	-
Rtn4r	reticulon 4 receptor	2.03864	1.02761	7.75e-09	5.28e-07	8.0188	1	6.9433	7.07458	7.51871	6.72699	7.11193	8.0438	9.28056	8.74533	8.42087	65079	NOGOR, NGR, NGR1
Sstr3	somatostatin receptor 3	2.03831	1.02737	1.29e-11	1.56e-09	7.9837	1	7.28619	7.49992	7.56932	6.88476	6.97182	7.81221	8.86071	8.61195	8.76677	20607	SMSTR-3, SMSTR3, SST3
Palm3	paralemmin 3	2.03149	1.02254	2.8e-09	2.1e-07	5.4229	2	4.58572	4.7302	4.71441	4.33895	4.73352	5.74815	6.37723	5.84401	6.26946	74337	4432412L15RIK, AL024300
Tuba8	tubulin_ alpha 8	2.0257	1.01842	1.68e-09	1.32e-07	6.2914	2	5.52433	5.89194	5.92739	5.30286	4.37742	6.71143	7.19279	6.99537	6.7644	53857	-
Prkcq	protein kinase C_ theta	2.02038	1.01463	7.59e-11	8.03e-09	6.5729	2	5.61548	6.11085	6.17157	5.95908	5.25705	6.76883	7.36063	7.33498	7.13223	18761	A130035A12RIK, AW494342, PKC-0, PKC-THETA, PKCTHETA, PKCQ
Gna14	guanine nucleotide binding protein_ alpha 14	2.019	1.01364	1.09e-08	7.23e-07	3.6603	2	2.00059	0	0.952553	2.4255	2.49956	4.77474	4.10808	5.31116	4.35756	14675	AU023208
Dlk1	delta-like 1 homolog (Drosophila)	2.00017	1.00012	6.39e-21	2.3e-18	11.3804	1	10.9129	10.5479	10.9527	10.9833	10.4594	12.0738	11.6955	11.7049	12.0349	13386	AW742678, DLK-1, DLKI, FA1, LY107, PEG9, SCP1, ZOG, PG2, PREF-1
Bhlhe22	basic helix-loop-helix family_ member e22	1.98516	0.989255	6.66e-08	3.66e-06	6.5663	2	4.46018	4.97301	5.71263	4.67152	5.25705	5.96014	7.71683	7.58567	7.83018	59058	BETA3, BHLHB5
Blnk	B cell linker	1.98275	0.987504	9.79e-08	5.13e-06	5.0894	2	3.58568	4.43807	4.81371	3.28456	3.19321	5.29591	6.40822	5.67216	5.89482	17060	BASH, BCA, LY-57, LY57, LYW-57, SLP-65
Sidt1	SID1 transmembrane family_ member 1	1.97761	0.983758	2.5e-12	3.34e-10	8.8438	1	8.09882	8.45651	8.4234	8.02628	7.90433	8.65309	9.64331	9.53369	9.51528	320007	AW045928, B830021E24RIK
Sstr2	somatostatin receptor 2	1.97306	0.980432	1.07e-12	1.54e-10	8.2404	1	7.53994	7.54759	7.86968	7.4513	7.59263	8.65613	9.28056	8.6985	8.29856	20606	SSTR-2, SMSTR-2, SMSTR2, SST2
Tmem108	transmembrane protein 108	1.97052	0.978574	1.17e-10	1.21e-08	6.5914	2	5.93151	5.89194	6.22667	5.76395	5.76908	6.65164	7.32858	7.13433	7.41725	81907	AI462967, B130017P16RIK, R74726
Mfsd4a	NA	1.96901	0.977468	1.07e-07	5.55e-06	8.7929	1	7.47652	8.22394	8.1084	7.24224	7.57513	8.51899	9.78583	9.56781	9.80908	-267	NA
Galnt14	UDP-N-acetyl-alpha-D-galactosamine:polypeptide N-acetylgalactosaminyltransferase 14	1.96297	0.973041	1.05e-16	2.77e-14	8.8444	1	8.36273	8.09511	8.5258	8.20791	8.0381	9.13356	9.61868	9.50196	9.08557	71685	0610033M06RIK
Ndrg1	N-myc downstream regulated gene 1	1.96213	0.972422	1.98e-16	5.14e-14	8.0458	1	7.6007	7.52871	7.54785	7.3311	7.27257	8.18545	8.72575	8.72623	8.52273	17988	CAP43, CMT4D, DRG1, HMSNL, NMSL, NDR1, NDRL, PROXY1, RTP, TDD5
Rspo2	R-spondin 2 homolog (Xenopus laevis)	1.95831	0.969609	1.28e-07	6.4e-06	5.858	2	4.17067	4.51683	5.60585	4.98208	4.79529	6.21271	7.18386	6.81083	5.65003	239405	2610028F08RIK, AA673245, D430027K22, FTLS
Slc17a7	solute carrier family 17 (sodium-dependent inorganic phosphate cotransporter)_ member 7	1.95268	0.965457	1.57e-07	7.7e-06	12.9713	1	10.8218	11.8999	12.3298	10.7276	11.5333	12.8845	14.3316	13.79	13.8241	72961	2900052E22RIK, AI851913, VGLUT1
Fjx1	four jointed box 1 (Drosophila)	1.94924	0.962913	9.94e-15	1.96e-12	9.3885	1	8.70469	8.93289	9.06857	8.59804	8.61053	9.37081	10.1083	9.86836	10.128	14221	-
Trf	transferrin	1.94493	0.959721	4.69e-15	9.87e-13	8.9139	1	8.57821	8.15174	8.16591	8.31478	8.38302	9.31986	9.11197	9.29347	9.85175	22041	AI266983, CD176, HP, TF, TFN, HPX
Arx	aristaless related homeobox	1.93919	0.955455	8.34e-29	5.04e-26	8.6417	1	8.2296	8.00918	8.15175	8.17336	7.94578	9.12259	9.08346	9.09717	9.17636	11878	-
Prss23	protease_ serine 23	1.93856	0.954982	2.24e-07	1.04e-05	7.1605	2	5.21022	6.27846	6.41238	4.9416	5.85861	6.89795	8.29122	8.12502	8.21085	76453	2310046G15RIK, 4930479H08RIK, AI790574, SPUVE
Bdnf	brain derived neurotrophic factor	1.93219	0.950235	1.23e-07	6.17e-06	6.8787	2	4.85874	5.76861	5.66023	4.39998	4.91143	6.38415	8.34426	8.27526	7.36132	12064	-
Cplx3	complexin 3	1.9317	0.949871	1.41e-08	9.01e-07	7.4153	1	6.30456	7.19921	7.05394	6.11281	6.46407	7.63213	8.62052	7.81476	7.72647	235415	BC016632, CPXIII, ERGIC-53L, ERGL, LAMN1L, LMAN1L
Adra1b	adrenergic receptor_ alpha 1b	1.93074	0.949153	9.6e-08	5.05e-06	6.7994	2	6.08824	6.40809	5.54934	6.21824	5.34229	6.24543	7.77743	7.42573	7.84191	11548	[A]1B
Gucy2g	guanylate cyclase 2g	1.92307	0.943408	2.8e-07	1.27e-05	6.0395	2	3.80809	5.86208	5.42922	4.9416	4.73352	5.85804	6.97204	6.66942	7.1606	73707	2410077I05RIK, GC-G
Nr2f1	nuclear receptor subfamily 2_ group F_ member 1	1.9222	0.942761	2.04e-11	2.42e-09	8.3663	1	7.70814	7.92505	8.05866	7.7439	7.18298	8.34495	8.96078	8.95908	9.17867	13865	COUP-TF1, COUP-TFI, COUPTFA, EAR3, ERBAL3, SVP44, TCFCOUP1
Il1rapl2	interleukin 1 receptor accessory protein-like 2	1.91503	0.937367	4.73e-08	2.75e-06	7.1189	2	6.7287	5.48498	6.97033	6.40846	5.70615	7.93766	7.47482	8.048	7.31159	60367	-
Ncald	neurocalcin delta	1.90948	0.933179	4.3e-11	4.8e-09	12.2262	1	11.4339	11.6172	11.9554	11.5568	11.4349	12.2542	12.9827	12.8186	12.8268	52589	AI848120, D030020D09RIK, D15ERTD412E
Lmcd1	LIM and cysteine-rich domains 1	1.90538	0.930077	3.12e-07	1.39e-05	4.7715	2	3.80809	4.17216	2.72503	2.16919	3.19321	4.02804	5.60975	5.84401	6.32064	30937	AW455500, AW553074, DYXIN
Oxt	oxytocin	1.90527	0.929995	7.85e-09	5.33e-07	3.76	2	1.00039	0	0.952553	0.906451	0	2.60991	5.80868	4.02855	5.48036	18429	OT, OXY
Kcnc4	potassium voltage gated channel_ Shaw-related subfamily_ member 4	1.90054	0.926412	5.03e-08	2.91e-06	9.0989	1	8.35393	8.1579	8.77715	8.22065	8.22926	8.90941	9.9814	9.73821	9.88896	99738	AI850292, KSHIIIC, KCR2-4, KV3.4
6530402F18Rik	RIKEN cDNA 6530402F18 gene	1.89932	0.925484	1.96e-09	1.52e-07	7.5586	1	6.50857	7.15064	7.094	6.6537	7.08745	7.44052	8.56315	8.13333	8.05838	76220	MKIAA1857
Adra2a	adrenergic receptor_ alpha 2a	1.89916	0.925362	4.75e-10	4.25e-08	8.0462	1	7.14033	7.21111	7.88688	7.44408	7.30479	7.88671	8.87464	8.68443	8.68775	11551	AW122659, ADRA-2, ADRA-2A, ALPHA(2A)AR, ALPHA2-C10, ALPHA2A, ALPHA2A-AR
Olfm2	olfactomedin 2	1.89685	0.923607	4.97e-14	9.12e-12	9.5555	1	9.27225	8.84785	9.17278	8.90745	8.68177	9.56642	10.2668	10.0527	10.2072	244723	A030009A06RIK
Nxph1	neurexophilin 1	1.89651	0.923344	3.8e-21	1.42e-18	8.5154	1	8.08293	8.21806	7.89257	7.93128	7.80272	9.08467	8.82383	9.032	8.99132	18231	C130005L03RIK
Sparc	secreted acidic cysteine rich glycoprotein	1.89243	0.920238	5.68e-07	2.33e-05	8.8754	1	8.57443	7.38914	7.2964	7.91045	8.08213	9.22049	9.50501	9.18573	10.1196	20692	BM-40, ON
Arhgap36	Rho GTPase activating protein 36	1.89237	0.920192	6.78e-07	2.73e-05	8.3226	1	7.72188	5.92119	7.27913	7.69603	6.38592	9.12699	8.78893	9.23482	9.15066	75404	1100001E04RIK, RHO-GAP
Cnih3	cornichon homolog 3 (Drosophila)	1.89143	0.919478	6.58e-15	1.34e-12	9.6265	1	8.96657	9.23324	9.30665	8.81804	8.99643	9.671	10.398	10.0527	10.2274	72978	2900075G08RIK, CNIH-3
Efhd2	EF hand domain containing 2	1.88738	0.916388	1.56e-15	3.56e-13	10.4322	1	9.84314	9.97913	10.0971	9.7796	9.69831	10.4465	11.2715	10.9002	10.9162	27984	2600015J22RIK, AA408606, D4WSU27E
Tmem144	transmembrane protein 144	1.88245	0.912615	7.51e-07	2.97e-05	4.2908	2	2.32256	4.26635	3.23537	2.83208	2.16714	5.02143	4.98571	4.86891	5.53916	70652	1110057I03RIK, 5730537D05RIK
Cadps2	Ca2+-dependent activator protein for secretion 2	1.88074	0.911297	1.17e-07	5.99e-06	10.1086	1	9.3473	9.18883	9.86938	9.40845	8.85493	10.1312	11.0257	10.8849	10.584	320405	A230044C21RIK, CAPS-2, CAPS2, CPD2
B3gnt9	UDP-GlcNAc:betaGal beta-1_3-N-acetylglucosaminyltransferase 9	1.87756	0.908857	4.34e-07	1.85e-05	4.7663	2	4.0882	4.17216	3.81702	3.9878	4.0116	5.13057	5.46986	5.55334	5.53916	97440	3-GN-T9, B3GNT9-PS, BGNT-9, C76565, C76566, BETA-1, BETA3GN-T9
Hhatl	hedgehog acyltransferase-like	1.86817	0.901628	5.31e-08	3.03e-06	6.0804	2	5.90767	5.27443	5.39756	5.20365	5.21246	6.07384	6.79576	6.72546	6.89396	74770	1110011D13RIK, GUP1
Nectin4	NA	1.86368	0.898157	3.08e-07	1.38e-05	5.5639	2	4.64461	4.35477	5.11564	5.02145	4.96617	5.87904	5.6876	6.61112	6.37007	-285	NA
Gnb4	guanine nucleotide binding protein (G protein)_ beta 4	1.86275	0.897435	5.39e-36	4.39e-33	11.1717	1	10.6301	10.6277	10.7908	10.8009	10.5428	11.7171	11.5956	11.6563	11.4856	14696	6720453A21RIK, G(BETA)4
Oxr1	oxidation resistance 1	1.85748	0.89335	1.69e-15	3.82e-13	11.7119	1	10.9557	11.2887	11.4044	11.2721	10.9458	11.7413	12.3982	12.3691	12.118	170719	2210416C20RIK, C7, C7B
Baalc	brain and acute leukemia_ cytoplasmic	1.85257	0.889531	1.61e-13	2.67e-11	9.6684	1	8.99797	9.34808	9.17044	8.93091	9.18708	9.58572	10.3932	10.1439	10.3194	118452	2810457D07RIK
Slc30a3	solute carrier family 30 (zinc transporter)_ member 3	1.84984	0.887397	1.29e-06	4.74e-05	8.0271	1	6.21023	7.18722	7.14256	6.3632	6.48296	7.23589	9.11197	9.01186	9.23756	22784	ZNT3
Ctgf	connective tissue growth factor	1.84673	0.884974	1.18e-06	4.38e-05	9.0024	1	6.80814	7.62963	8.54399	7.04619	7.45588	9.55993	10.3727	10.1064	8.81516	14219	CCN2, FISP12, HCS24, FISP-12
Ephb3	Eph receptor B3	1.83982	0.879563	5.71e-07	2.34e-05	6.3533	2	5.39309	6.25567	5.8593	5.51083	4.73352	6.22916	7.1291	6.90119	7.33667	13845	AW456895, CEK10, ETK2, HEK2, MDK5, SEK4, TYRO6
St6gal1	beta galactoside alpha 2_6 sialyltransferase 1	1.83975	0.879509	5.77e-10	5.07e-08	6.9222	2	6.2296	6.52702	6.20854	6.43786	6.40586	6.96825	7.69814	7.5735	7.36132	20440	AW742324, SIAT1, ST6GAL-I, ST6GAL, ST6GALI
Il20ra	interleukin 20 receptor_ alpha	1.83572	0.876343	1.07e-06	4.05e-05	5.4019	2	4.24867	4.07139	4.66207	5.33447	4.60143	6.44176	5.85441	5.64917	6.10404	237313	E230031K19
Hs3st1	heparan sulfate (glucosamine) 3-O-sulfotransferase 1	1.8351	0.875861	2.12e-07	9.9e-06	7.0153	2	6.37582	6.77147	5.52024	6.53629	6.28187	6.82404	7.48212	7.76749	7.99153	15476	3-OST, D5WSU110E, HSG3OST
Hunk	hormonally upregulated Neu-associated kinase	1.83391	0.874924	2.17e-08	1.35e-06	7.1993	2	6.35833	6.72246	6.51922	6.77385	6.57389	6.89795	8.11458	7.76214	7.87081	26559	BSTK1, MAK-V
Gfra2	glial cell line derived neurotrophic factor family receptor alpha 2	1.8338	0.874835	2.06e-13	3.38e-11	9.4101	1	8.91667	8.77762	9.14445	8.81804	8.74574	9.39106	10.174	10.0206	9.81058	14586	-
3110035E14Rik	RIKEN cDNA 3110035E14 gene	1.83251	0.873821	2.43e-06	8.25e-05	11.6487	1	10.1682	10.8841	11.2878	10.064	10.3886	11.5343	12.9256	12.3842	12.2471	76982	AI415019, AV164974, R75066
Ndn	necdin	1.83173	0.87321	7.45e-16	1.81e-13	12.7095	1	12.1067	12.5839	12.0133	12.022	12.2014	13.2941	13.2364	12.7894	13.2823	17984	AI528698, PEG6
Tbr1	T-box brain gene 1	1.83139	0.872941	1.8e-06	6.42e-05	9.917	1	7.76234	8.72468	9.45052	7.75562	8.66118	9.86512	11.2287	10.9129	10.5397	21375	-
Rtn4rl2	reticulon 4 receptor-like 2	1.83099	0.872623	1.65e-06	5.93e-05	7.1761	2	5.08823	6.27846	6.44372	5.42534	5.499	6.63938	8.59717	8.11667	8.01761	269295	NGR2, NGRH1, NGRL3
Nrg3	neuregulin 3	1.8305	0.872235	9.37e-16	2.22e-13	8.9141	1	8.43958	8.25299	8.69813	8.34225	8.26244	9.03639	9.4888	9.43463	9.48382	18183	SKA
Ptprk	protein tyrosine phosphatase_ receptor type_ K	1.82658	0.869145	9.27e-07	3.58e-05	8.6772	1	7.58575	8.41599	8.27448	7.72613	7.39733	8.63468	9.51928	9.39889	9.37302	19272	AI853699, PTPK, RPTPKAPPA
Fam198b	family with sequence similarity 198_ member B	1.81947	0.863517	3.21e-09	2.37e-07	7.1862	2	6.1906	6.80324	6.51922	6.77385	6.77124	7.14342	7.92937	7.82505	7.73278	68659	1110032E23RIK, 2210419I08RIK, AV011458, ENED
Slc38a4	solute carrier family 38_ member 4	1.81871	0.862913	3.16e-06	0.000104	3.9885	2	3.32264	2.55216	2.72503	3.28456	3.19321	4.77474	4.31848	5.01996	4.94084	69354	1110012E16RIK, 1700012A18RIK, ATA3, MATA3, MNAT3
Syt13	synaptotagmin XIII	1.81787	0.862247	3.77e-09	2.76e-07	11.2917	1	10.7389	10.6019	11.0628	10.6598	10.4666	11.2538	12.0468	11.8731	11.8582	80976	5730409J20RIK, AI549909, MKIAA1427
Klhl14	kelch-like 14	1.81667	0.861297	2.13e-06	7.43e-05	6.391	2	5.85876	5.70276	5.76319	5.56513	4.96617	5.85804	7.15674	6.62297	7.79442	225266	6330403N15RIK, AI785250, PRINTOR
Rorb	RAR-related orphan receptor beta	1.81623	0.860945	2.93e-06	9.72e-05	8.1437	1	7.14033	7.2462	7.69836	6.76228	7.3363	7.91241	9.43338	8.94735	8.48209	225998	NR1F2, RZR-BETA, RZRB, RORBETA
Tmem200a	transmembrane protein 200A	1.8157	0.860525	1.4e-08	8.99e-07	6.754	2	6.24871	6.05916	6.44372	6.25174	5.82938	6.68781	7.48938	7.35644	7.41725	77220	C030003D03RIK
Stmn1	stathmin 1	1.81447	0.859546	1.34e-07	6.63e-06	11.8557	1	11.2576	11.1512	11.5821	11.1357	10.9078	11.7965	12.7757	12.5711	12.2133	16765	19K, LAG, LAP18, OP18, P18, P19, PIG, PP17, PP18, PP19, PR22, SMN
Tcfl5	transcription factor-like 5 (basic helix-loop-helix)	1.81027	0.856208	1.78e-07	8.55e-06	5.9501	2	5.90767	5.02783	5.15404	5.51083	4.85453	6.48351	6.55391	6.35103	6.60839	277353	AV260129, FIGLB
Tmem163	transmembrane protein 163	1.8075	0.853999	4.47e-07	1.9e-05	7.2151	2	6.1906	7.33582	6.63235	6.39353	5.82938	7.2681	8.10515	7.94791	7.60786	72160	2610024A01RIK, SV31
Tmem178	transmembrane protein 178	1.80712	0.85369	9.83e-10	8.2e-08	8.3074	1	7.72188	7.84336	7.99661	7.54885	7.67709	8.28718	9.20756	9.00735	8.46703	68027	2810417M05RIK, TMEM178A
Adcyap1	adenylate cyclase activating polypeptide 1	1.80467	0.851732	6.95e-07	2.78e-05	7.3391	2	4.39307	6.44883	5.39756	4.89996	5.0189	6.68781	8.58705	8.18621	8.89049	11516	PACAP
Csrp2	cysteine and glycine-rich protein 2	1.79873	0.84698	2.36e-06	8.05e-05	5.0261	2	4.46018	4.26635	4.30055	4.27523	4.37742	5.16519	5.44018	6.08583	5.75298	13008	AW551867, CRP2, SMLIM
Prokr2	prokineticin receptor 2	1.79484	0.843853	1.35e-06	4.96e-05	5.3469	2	4.75565	4.91603	4.15666	4.85707	4.73352	5.67796	5.92039	6.33671	5.70242	246313	B830005M06RIK, EG-VEGRF2, GPCR73L1, GPR73L1, PKR2
Serpinb2	serine (or cysteine) peptidase inhibitor_ clade B_ member 2	1.79361	0.842866	2.09e-07	9.82e-06	2.9661	2	1.00039	0	0	1.8573	0	4.4208	3.44987	3.61921	4.7044	18788	PAI-2, PLANH2, OVALBUMIN
Kcnj5	potassium inwardly-rectifying channel_ subfamily J_ member 5	1.79031	0.840213	1.31e-06	4.79e-05	5.5284	2	4.64461	4.51683	5.39756	5.13351	4.45602	6.01811	6.06353	5.86412	6.44886	16521	GIRK4, KIR3.4
Lgr5	leucine rich repeat containing G protein coupled receptor 5	1.79005	0.840001	1.52e-07	7.48e-06	6.6125	2	6.26756	6.54592	6.01346	5.87559	5.06978	6.97802	7.21924	7.19909	7.13223	14160	FEX, GPR49
Ndst4	N-deacetylase/N-sulfotransferase (heparin glucosaminyl) 4	1.78866	0.838883	6.04e-06	0.000182	8.0749	1	6.78214	7.29171	7.22604	6.88476	7.19448	7.48231	8.95292	8.4943	9.49128	64580	4930439H17RIK
St8sia5	ST8 alpha-N-acetyl-neuraminide alpha-2_8-sialyltransferase 5	1.7873	0.837778	5.19e-09	3.68e-07	8.3528	1	7.3931	8.06267	7.89824	7.7021	7.9252	8.12957	9.133	8.86492	9.01741	225742	ST8SIAV, SIAT8E
Cntnap4	contactin associated protein-like 4	1.78644	0.837088	5.02e-12	6.48e-10	8.9723	1	8.4846	8.27582	8.93435	8.37681	8.16636	9.32752	9.43902	9.65408	9.25301	170571	CASPR4, E130114F09RIK
Tmem215	transmembrane protein 215	1.78423	0.835302	5.57e-06	0.000171	5.4273	2	4.7012	3.71839	4.90661	4.85707	4.66899	5.05873	5.94173	6.16902	6.72695	320500	A930001M12RIK
Plekha2	pleckstrin homology domain-containing_ family A (phosphoinositide binding specific) member 2	1.77845	0.830621	3.9e-10	3.58e-08	8.8778	1	7.8773	8.59	8.6007	8.17336	8.46132	8.84681	9.56812	9.43631	9.41091	83436	6430512N22RIK, AI851530, AU041791, TAPP2, W91773
Cdk18	cyclin-dependent kinase 18	1.77785	0.830133	1.21e-06	4.49e-05	9.1257	1	8.46431	8.54373	8.7366	8.40314	8.17219	8.87584	9.9814	9.54152	10.0095	18557	AA682070, CTK18, PCTK3
St18	suppression of tumorigenicity 18	1.77692	0.829377	5.31e-10	4.69e-08	6.6394	2	6.13006	5.89194	6.09468	6.2682	6.28187	6.99736	7.07219	7.23814	7.13223	240690	AV348974, MYT3, NZF-3, NZF3, MKIAA0535
1190002N15Rik	RIKEN cDNA 1190002N15 gene	1.77619	0.828787	9.82e-14	1.72e-11	9.1142	1	8.452	8.73707	8.77715	8.76683	8.39304	9.22665	9.80487	9.65985	9.46499	68861	GOPRO49, HASF
Zfp703	zinc finger protein 703	1.76772	0.821892	2.13e-13	3.47e-11	9.0163	1	8.48057	8.73295	8.34672	8.4864	8.63608	9.02936	9.66913	9.47606	9.56211	353310	1110032O19RIK, AI430822, AL022941, CSMN1, END2, ZEPPO1, ZNF703, ZPO1
Nmbr	neuromedin B receptor	1.766	0.820484	5.54e-06	0.00017	6.3599	2	4.64461	5.73606	5.60585	4.33895	4.29429	5.92016	7.21924	7.41895	7.64849	18101	BB182387
Gng2	guanine nucleotide binding protein (G protein)_ gamma 2	1.75985	0.815454	2.23e-12	3.01e-10	10.5266	1	10.0534	9.935	10.2176	10.1967	9.7922	10.4744	11.255	11.12	10.8917	14702	-
Edil3	EGF-like repeats and discoidin I-like domains 3	1.75928	0.814983	5.06e-12	6.48e-10	10.417	1	9.78542	9.95104	10.0885	10.2265	9.52911	10.4821	10.8193	11.1158	10.9362	13612	DEL-1, DEL1
Ppm1e	protein phosphatase 1E (PP2C domain containing)	1.75882	0.814606	3.69e-07	1.62e-05	11.559	1	10.8408	11.1333	11.2807	10.9332	10.6099	11.3784	12.3293	12.2877	12.0596	320472	AW049266, B930008A12RIK, POPX1, PP2CH, MKIAA1072
Rassf5	Ras association (RalGDS/AF-6) domain family member 5	1.75582	0.812148	5.81e-09	4.04e-07	8.0402	1	7.61549	7.52871	7.69185	7.55557	7.2059	7.8763	8.8635	8.45506	8.6549	54354	1300019G20RIK, MAXP1, NORE1, NORE1A, NORE1B, RAPL
Necab3	N-terminal EF-hand calcium binding protein 3	1.74721	0.805054	4.23e-06	0.000134	8.8466	1	8.37583	8.47142	7.79266	7.89993	8.28952	8.55206	9.58856	9.50836	9.67621	56846	2900010M17RIK, AI853434, APBA2BP, NIP1, XB51
Wnt10a	wingless-type MMTV integration site family_ member 10A	1.7462	0.804217	1.39e-05	0.000374	5.0295	2	4.52432	3.96304	4.15666	4.72019	3.366	5.0951	6.45349	5.52835	5.38741	22409	-
Klk6	kallikrein related-peptidase 6	1.74402	0.802418	7.12e-06	0.000209	3.4308	2	2.32256	2.55216	1.52135	2.83208	1.73446	4.02804	4.03053	4.34705	4.85086	19144	AI849898, BSP, BSSP, KLK29, MSP, PRSS18, PRSS9, NEUROSIN
Ccnd1	cyclin D1	1.74338	0.801889	1.34e-05	0.000364	8.4116	1	7.28619	7.82025	7.79873	6.99766	7.91828	8.02507	9.10962	9.09079	9.53347	12443	AI327039, CYCD1, CYL-1, PRAD1, BCL-1, CD1
Fkbp1b	FK506 binding protein 1b	1.74027	0.799313	1.61e-07	7.81e-06	7.0311	2	6.24871	6.80324	6.33092	6.43786	6.64272	6.87721	7.86939	7.48537	7.64849	14226	12.6KDA, AW494148, FKBP12.6, CALSTABIN2
Egfr	epidermal growth factor receptor	1.73955	0.798714	5.82e-06	0.000177	6.1766	2	4.75565	6.32297	5.73813	5.16901	5.21246	7.05388	6.28005	6.76877	6.73954	13649	9030024J15RIK, AI552599, ERBB, ERRB1, ERRP, WA5, WA-2, WA2
Klhl40	kelch-like 40	1.73865	0.797964	1.59e-05	0.000418	5.2046	2	3.32264	5.08064	5.07619	3.9878	3.78676	5.55281	5.73726	5.73903	6.32064	72330	2310024D23RIK, KBTBD5
Rhou	ras homolog gene family_ member U	1.7368	0.796431	2.33e-09	1.77e-07	8.5857	1	7.83367	8.43639	8.23919	7.94158	7.95257	8.47827	9.30958	9.12035	9.10029	69581	2310026M05RIK, AI182090, ARHU, CDC42L1, G28K, WRCH-1, WRCH1, MG28K
Mblac1	metallo-beta-lactamase domain containing 1	1.73656	0.796236	7.22e-06	0.000211	5.1213	2	4.17067	4.91603	4.36745	4.76728	4.11211	5.60418	5.98348	5.39648	5.77761	330216	-
Fhdc1	FH2 domain containing 1	1.73263	0.79296	1.85e-08	1.17e-06	6.6453	2	5.90767	6.27846	6.01346	6.33222	6.21564	6.82404	7.18386	7.04906	7.33667	229474	6330505N24RIK, GM126
Avp	arginine vasopressin	1.73228	0.792675	2.15e-07	1e-05	2.6479	2	0	0	0	0	0	3.24911	3.44987	3.7971	4.7044	11998	VP, VSP
Trpc5	transient receptor potential cation channel_ subfamily C_ member 5	1.7322	0.792606	2.54e-10	2.4e-08	8.7526	1	8.08293	8.20623	8.30039	8.6013	8.14279	8.71865	9.45023	9.36048	9.12929	22067	CCE2, TRP-5, TRP5, TRRP5
Prr13	proline rich 13	1.72959	0.790427	7.76e-09	5.28e-07	7.4724	1	6.52434	7.16294	7.25283	7.08387	6.78653	7.56889	8.05218	7.91455	8.11263	66151	1110020C13RIK, 2010324E22RIK
Frem3	Fras1 related extracellular matrix protein 3	1.72926	0.790158	2.94e-06	9.75e-05	6.8443	2	6.74225	6.11085	6.26226	6.28447	5.67363	6.56355	7.24522	7.54264	7.83605	333315	GM795, NV2
Grm8	glutamate receptor_ metabotropic 8	1.72618	0.787579	1.06e-07	5.52e-06	7.2001	2	6.52434	6.38727	6.97033	7.09314	6.28187	7.2681	7.86381	7.76214	7.73278	14823	A230002O04, GPRC1H, MGLUR8
Sntg2	syntrophin_ gamma 2	1.72365	0.78547	4.18e-07	1.8e-05	6.5027	2	5.93151	6.08524	5.57787	6.46667	5.67363	7.26011	6.78399	6.86172	7.01283	268534	2210008K22RIK, 9530013L23, BB121248
Serpini1	serine (or cysteine) peptidase inhibitor_ clade I_ member 1	1.72106	0.783295	1.93e-07	9.21e-06	12.3573	1	11.6657	11.8446	12.2178	11.8437	11.5007	12.4017	13.0911	12.9758	12.7264	20713	AI837402, NS, PI-12, PI12, SPI17
C130074G19Rik	RIKEN cDNA C130074G19 gene	1.71861	0.781246	3.09e-07	1.38e-05	8.0304	1	7.2954	7.78886	7.51133	7.26702	7.62701	7.73941	9.02966	8.42492	8.52999	226777	-
Vsnl1	visinin-like 1	1.71841	0.781073	7.39e-13	1.1e-10	12.384	1	12.1556	11.7232	12.0967	11.9842	11.6529	12.4015	12.9613	12.9802	12.7839	26950	VILIP, VNSL1
Fstl5	follistatin-like 5	1.71768	0.780464	3.16e-11	3.63e-09	9.6516	1	9.38449	8.96484	9.332	9.48086	8.65286	9.98866	10.0905	10.1865	10.0315	213262	9130207J01RIK
Ptger3	prostaglandin E receptor 3 (subtype EP3)	1.7174	0.780226	2.41e-05	0.000607	4.1548	2	1.58549	3.96304	3.49675	3.14891	3.366	4.8189	5.28186	4.65473	4.80367	19218	EP3, PGEREP3, PTGEREP3
Nov	nephroblastoma overexpressed gene	1.71534	0.778492	1.42e-05	0.00038	9.6788	1	7.35834	8.28147	9.39548	7.81284	8.15463	9.36151	10.9625	10.6532	10.5152	18133	C130088N23RIK, CCN3
Cdh12	cadherin 12	1.71446	0.777751	1.58e-06	5.73e-05	7.1873	2	6.35833	7.0615	6.82318	6.21824	6.60872	7.05388	7.74138	8.19814	7.48612	215654	CDHB
Stx1a	syntaxin 1A (brain)	1.71341	0.776872	7.45e-14	1.34e-11	10.6933	1	10.0176	10.351	10.5137	10.0628	10.2698	10.8161	11.3504	11.1288	11.0693	20907	HPC-1
Gpr101	G protein-coupled receptor 101	1.7131	0.776609	3.76e-11	4.27e-09	10.517	1	10.1644	9.82709	10.2005	10.2863	9.7577	11.003	10.4603	11.1335	11.0649	245424	GPCR6, GM365
Sox6	SRY (sex determining region Y)-box 6	1.71094	0.774787	1.82e-11	2.17e-09	7.7069	1	7.00078	7.4804	7.26165	7.47985	7.02436	8.07599	8.08611	8.22171	8.13186	20679	AI987981, SOX-LZ
Ermn	ermin_ ERM-like protein	1.70948	0.77356	1.22e-07	6.17e-06	6.8809	2	6.2296	6.54592	6.13364	6.56322	6.44493	6.85618	7.36853	7.35644	7.67495	77767	A330104H05RIK, AI854460, ERMIN, MKIAA1189
Nfia	nuclear factor I/A	1.70775	0.772095	2.06e-05	0.000529	8.9639	1	7.97806	8.75342	8.55838	7.78451	7.99925	8.79248	9.98268	9.38678	9.71658	18027	1110047K16RIK, 9430022M17RIK, CTF, NF1-A, NF1A
Olfm1	olfactomedin 1	1.70774	0.772091	4.21e-07	1.81e-05	12.6287	1	12.0635	12.2954	12.3524	11.8896	11.8729	12.476	13.397	13.1029	13.2357	56177	AMY, AW742568, NOE1, OLFA, PANCORTIN, PANCORTIN3
Nrxn1	neurexin I	1.70679	0.771285	4.6e-19	1.51e-16	12.7737	1	12.4427	12.2796	12.5356	12.3751	12.0891	12.9606	13.2288	13.3168	13.154	18189	1700062G21RIK, 9330127H16RIK, A230068P09RIK, MKIAA0578
Syt17	synaptotagmin XVII	1.70413	0.769035	3.35e-05	0.000806	7.9694	1	6.67321	7.40992	7.64542	6.67855	6.67594	7.50951	9.14455	8.64429	8.77902	110058	BK
Gm11549	predicted gene 11549	1.69994	0.765481	1.67e-05	0.000436	7.2842	2	4.75565	6.34473	6.77471	5.33447	5.67363	6.95841	8.7165	8.25255	7.98096	100503068	OTTMUSG00000002111
Tac1	tachykinin 1	1.69901	0.764698	5.97e-16	1.49e-13	12.6678	1	12.5709	12.1719	12.0221	12.3192	12.0674	13.2441	12.9845	13.006	13.0151	21333	4930528L02RIK, NK-1, NK1, NKNA, PPT-A, PPTA, SP
Sparcl1	SPARC-like 1	1.69883	0.76454	2.13e-23	9.71e-21	12.4144	1	12.1553	11.8399	12.035	11.9173	12.0501	12.5922	12.8693	12.8899	12.8451	13602	ECM2, SC1, HEVIN, MAST9
Kcnk4	potassium channel_ subfamily K_ member 4	1.69866	0.764394	2.62e-05	0.000649	4.7988	2	4.64461	3.71839	4.07895	4.27523	3.90355	4.98313	5.49895	5.39648	5.67646	16528	MLZ-622, TRAAK, TRAAKT, TEX40
Cmbl	carboxymethylenebutenolidase-like (Pseudomonas)	1.69439	0.760763	1.75e-05	0.000454	5.7734	2	5.61548	5.22837	5.68666	4.62115	4.11211	6.07384	6.36148	6.35103	6.49415	69574	2310016A09RIK
Ak4	adenylate kinase 4	1.69222	0.758915	1.02e-07	5.34e-06	8.3221	1	7.76897	7.70724	8.31741	7.75562	7.53042	8.20222	9.07141	8.94499	8.70391	11639	AK 4, AK-3, AK-4, AK3, AK3L1, D4ERTD274E
Hspa1b	heat shock protein 1B	1.6908	0.757702	4.32e-05	0.001008	5.9125	2	5.42703	5.36237	5.88235	4.0652	3.78676	5.72513	6.91923	6.94905	6.32064	15511	HSP70, HSP70-1, HSP70.1, HSP68
Neurod2	neurogenic differentiation 2	1.69011	0.757119	3.25e-05	0.000785	8.9659	1	7.06687	8.32042	8.5331	6.69081	7.82511	8.88884	10.2217	9.5876	9.84157	18013	NDRF, BHLHA1
Cnr1	cannabinoid receptor 1 (brain)	1.68896	0.756136	1.46e-12	2.06e-10	11.4653	1	10.8424	11.2894	11.1263	11.1086	10.7481	11.4833	11.9787	11.9726	11.9786	12801	CB-R, CB1, CB1R
Htr3a	5-hydroxytryptamine (serotonin) receptor 3A	1.6885	0.755742	4.05e-05	0.00095	4.7499	2	3.70117	4.66252	4.43139	3.14891	4.0116	5.29591	5.63617	5.45069	5.06609	15561	5-HT3
Mtfp1	mitochondrial fission process 1	1.68815	0.75544	2.21e-11	2.6e-09	9.3157	1	8.97233	8.80534	8.93711	8.95398	8.72605	9.25304	9.90197	9.6713	9.97001	67900	1700020C11RIK, 2610507A21RIK, AV005788, MTP18
Rspo3	R-spondin 3 homolog (Xenopus laevis)	1.68702	0.75448	3.86e-05	0.000913	6.799	2	5.35832	6.11085	6.56269	4.98208	5.16645	6.62702	7.91325	7.91937	7.29462	72780	2810459H04RIK, AW742308, CRISTIN1, THSD2
Me1	malic enzyme 1_ NADP(+)-dependent_ cytosolic	1.68701	0.754465	1.84e-05	0.000478	8.4789	1	8.2296	7.58463	8.12783	7.67149	7.54847	8.30281	9.45765	9.17168	8.85041	17436	D9ERTD267E, MDH-1, MOD-1, MOD1
Angpt1	angiopoietin 1	1.68371	0.75164	4.22e-05	0.000989	5.5232	2	4.24867	4.91603	5.39756	5.13351	4.0116	5.79311	6.5949	6.44749	5.35504	11600	1110046O21RIK, ANG-1, ANG1
Nrn1	neuritin 1	1.68338	0.75136	4.73e-05	0.001089	8.3902	1	7.21995	8.01598	7.54785	6.6537	7.41711	7.8285	9.61703	9.39025	8.90173	68404	0710008J23RIK, CPG15, NRN
Npas1	neuronal PAS domain protein 1	1.68294	0.75098	3.06e-05	0.000749	5.3021	2	5.00076	4.91603	4.90661	4.45853	3.90355	5.55281	5.46986	6.37926	5.91716	18142	MOP5, BHLHE11
Mas1	MAS1 oncogene	1.68167	0.749895	2.16e-08	1.34e-06	8.2403	1	7.38449	8.04948	7.87543	7.50785	7.99925	8.21879	8.82095	8.86741	8.6747	17171	MAS-1, MGRA
Chrm4	cholinergic receptor_ muscarinic 4	1.68142	0.749679	6.63e-16	1.63e-13	11.1653	1	11.0349	10.6266	10.6023	10.7585	10.7005	11.7882	11.4431	11.5579	11.4054	12672	CHRM-4, M4
Kcnj3	potassium inwardly-rectifying channel_ subfamily J_ member 3	1.68047	0.748868	3.23e-10	3e-08	10.4829	1	10.0383	10.2277	10.1396	9.81784	9.9718	10.3331	11.2194	11.0098	10.8668	16519	GIRK-1, GIRK1, KCNF3, KIR3.1
Atp6ap1l	ATPase_ H+ transporting_ lysosomal accessory protein 1-like	1.67747	0.746291	1.1e-07	5.68e-06	6.8973	2	6.57064	6.72246	6.44372	5.93865	6.44493	7.07224	7.46748	7.44589	7.32	435376	EG435376
Dtl	denticleless homolog (Drosophila)	1.67729	0.746129	1.85e-05	0.000479	6.393	2	4.90765	6.30089	6.33092	5.3654	5.70615	6.42757	7.09141	7.15079	6.88265	76843	2810047L02RIK, 5730564G15RIK, RAMP
1700001L19Rik	RIKEN cDNA 1700001L19 gene	1.67575	0.744805	3.9e-06	0.000125	6.6356	2	6.13006	5.86208	6.73726	5.85394	5.79954	6.84554	7.43775	6.84158	7.25132	69315	-
Hspb3	heat shock protein 3	1.67511	0.744257	6.63e-06	0.000198	2.9618	2	0	1.14814	1.52135	0.906451	2.49956	3.48663	3.56436	4.45706	4.35756	56534	2310035K17RIK, AI844863, HSBP3, SPB3
Cidea	cell death-inducing DNA fragmentation factor_ alpha subunit-like effector A	1.67417	0.743445	5.4e-05	0.00122	5.0221	2	4.58572	2.82403	4.60777	4.33895	4.66899	5.26432	6.02406	5.22047	5.89482	12683	AW212747
Lurap1l	leucine rich adaptor protein 1-like	1.66718	0.737413	2.84e-05	0.0007	5.938	2	5.83366	5.36237	5.29818	5.33447	4.79529	5.62919	6.94058	6.56272	6.46411	52829	1110029A09RIK, AV077978, AV175137, D4BWG0951E, WI-13707, BM350F23.1
Igfbp6	insulin-like growth factor binding protein 6	1.66561	0.736054	1.05e-09	8.67e-08	7.7542	1	7.49264	6.96648	7.47387	7.3311	7.31537	8.07599	8.41081	7.9432	8.19265	16012	IGFBP-6
Hpcal1	hippocalcin-like 1	1.66519	0.735687	5.68e-15	1.18e-12	10.1665	1	9.88648	9.64841	9.85633	9.8727	9.5062	10.3388	10.657	10.4586	10.7268	53602	NVP-3, NVP3, VILIP3, VNSL3, VSNL3
Apod	apolipoprotein D	1.65699	0.728564	5.93e-07	2.41e-05	7.5198	1	7.35834	6.93814	6.83505	6.75061	7.31537	7.97716	7.59417	7.72414	8.39324	11815	-
Htra4	HtrA serine peptidase 4	1.65344	0.725472	2.48e-05	0.000624	3.1447	2	1.58549	2.21687	2.72503	1.45883	1.11355	3.78259	4.71532	4.02855	3.70835	330723	B430206E18RIK
Sox5	SRY (sex determining region Y)-box 5	1.65147	0.72375	9.28e-05	0.00191	8.6907	1	7.01201	8.25299	8.23023	7.1827	7.99268	8.37853	9.90197	9.35693	9.34033	20678	A730017D01RIK, AI528773
Rxfp3	relaxin family peptide receptor 3	1.65133	0.72363	1.26e-05	0.000347	6.094	2	6.02314	5.59797	5.4602	5.66796	5.0189	6.53736	6.43856	6.23227	7.00242	239336	BC053073, GPCR135, RLN3R1, SALPR
Pou3f2	POU domain_ class 3_ transcription factor 2	1.65132	0.723617	3.45e-13	5.52e-11	8.8289	1	8.43541	8.54373	8.42732	8.37681	8.36785	8.86798	9.27216	9.34625	9.31951	18992	9430075J19RIK, A230098E07RIK, BRN-2, BRN2, OTF-7, OTF7, OCT-7
Sstr1	somatostatin receptor 1	1.64978	0.722276	6.36e-05	0.001395	8.3286	1	7.43541	7.49992	8.19383	7.992	7.06254	8.14266	9.09302	9.07146	8.96744	20605	SRIF-2, SS-1-R, SS1-R, SS1R, SMSTR-1, SMSTR1, SST1
Mctp2	multiple C2 domains_ transmembrane 2	1.64776	0.720508	9.52e-05	0.001946	4.6023	2	3.70117	4.17216	4.15666	3.90601	3.78676	4.4208	5.55541	5.52835	5.14393	244049	GM489
Wnt7b	wingless-type MMTV integration site family_ member 7B	1.64433	0.717501	7.45e-05	0.001589	8.4538	1	6.30456	7.69035	8.12299	6.42324	7.44628	8.2433	9.58348	9.07146	9.51528	22422	WNT-7B
Ddah2	dimethylarginine dimethylaminohydrolase 2	1.64066	0.714273	9.79e-05	0.00198	5.1724	2	4.75565	4.7302	4.81371	1.8573	3.366	4.98313	6.17585	5.78194	6.30378	51793	1110003M04RIK, AU019324, AW413173, DDAH-2, DDAHII, DDAH, G6A, NG30
Colgalt2	collagen beta(1-O)galactosyltransferase 2	1.63797	0.71191	5.68e-05	0.001272	5.7465	2	4.90765	5.02783	5.66023	5.30286	4.91143	5.41576	6.37723	6.66942	6.35378	269132	AI427652, D730024P12, GLT25D2
Nppc	natriuretic peptide type C	1.63597	0.710146	9.73e-05	0.001973	4.8786	2	4.32268	3.8459	4.81371	4.0652	4.20607	5.19899	5.94173	5.31116	5.25335	18159	CNP, LBAB
Gjc2	gap junction protein_ gamma 2	1.63561	0.709831	2.12e-05	0.000541	5.8757	2	5.42703	4.97301	5.15404	5.20365	5.96994	6.09194	6.19375	6.4739	6.60839	118454	B230382L12RIK, CX47, GJA12
Rnf152	ring finger protein 152	1.63399	0.708403	1.53e-08	9.73e-07	8.1014	1	7.68728	7.72394	7.96456	7.77878	7.15968	8.20222	8.60388	8.594	8.57284	320311	A930029B02RIK
Galnt9	UDP-N-acetyl-alpha-D-galactosamine:polypeptide N-acetylgalactosaminyltransferase 9	1.63301	0.707532	5.36e-05	0.001212	8.3988	1	7.85877	7.82799	8.22573	7.4513	7.7015	8.19804	9.33197	9.14521	8.64489	231605	GALNAC-T9
Atp2c2	ATPase_ Ca++ transporting_ type 2C_ member 2	1.63074	0.705523	9.69e-05	0.001971	3.668	2	3.32264	2.21687	3.37197	2.16919	2.16714	4.02804	4.66489	4.16449	4.89655	69047	1810010G06RIK, SPCA2, MKIAA0703
Gpr139	G protein-coupled receptor 139	1.62847	0.70352	7e-05	0.001511	3.205	2	1.58549	2.21687	1.52135	2.64306	2.76954	4.17117	4.31848	3.95545	3.90001	209776	GPRG1, GM495, PGR3
Fxyd7	FXYD domain-containing ion transport regulator 7	1.62749	0.702652	1.78e-09	1.4e-07	8.2757	1	7.98947	7.73222	8.02279	7.93128	7.66059	8.43282	8.98411	8.70129	8.47834	57780	1110035I01RIK
Plcxd2	phosphatidylinositol-specific phospholipase C_ X domain containing 2	1.62631	0.701603	4.84e-09	3.47e-07	9.7839	1	9.26288	9.59268	9.39948	9.50015	9.07636	9.63441	10.3688	10.2576	10.3173	433022	AW494639, EG433022
1110032F04Rik	RIKEN cDNA 1110032F04 gene	1.62535	0.700752	7.19e-06	0.000211	7.5621	1	6.75567	7.16294	7.53335	7.15641	6.70841	7.33804	8.27449	8.31963	7.87652	68725	AI115547
Ccne1	cyclin E1	1.62407	0.699614	1.41e-10	1.4e-08	8.2794	1	7.82096	7.85856	8.16591	7.85159	7.7015	8.47137	8.62052	8.63554	8.89049	12447	AW538188, CYCE1
Kit	kit oncogene	1.62249	0.69821	2.21e-05	0.000562	10.0175	1	9.16569	10.1324	9.61442	9.28446	9.12829	10.6565	10.3329	10.4294	10.442	16590	BS, CD117, FDC, GSFSCO1, GSFSCO5, GSFSOW3, SCO1, SCO5, SOW3, SSM, TR-KIT, W, C-KIT
Rras2	related RAS viral (r-ras) oncogene homolog 2	1.62117	0.697037	5.64e-05	0.001264	6.4202	2	5.42703	6.34473	6.36406	5.85394	5.06978	6.39877	7.27074	7.05782	6.77667	66922	2610016H24RIK, C86394, TC21
Esyt1	extended synaptotagmin-like protein 1	1.62096	0.696845	0.000108	0.002147	5.2727	2	3.90763	4.97301	4.8609	5.13351	4.37742	5.26432	5.80868	5.96067	6.10404	23943	FAM62A, MBC2, VP115
Lhfp	lipoma HMGIC fusion partner	1.62072	0.696631	3.13e-06	0.000103	7.6278	1	7.2296	7.43041	7.18026	6.94743	7.08745	7.25208	8.27028	8.11247	8.34049	108927	2810489O06RIK, AI194968
Sowahb	sosondowah ankyrin repeat domain family member B	1.62065	0.69657	1.05e-05	0.000294	7.0175	2	6.06687	6.72246	6.63235	6.71503	6.5382	6.76883	7.91325	7.46576	7.47863	78088	5730467H21RIK, ANKRD56
Nwd2	NACHT and WD repeat domain containing 2	1.61723	0.693522	0.000148	0.002777	8.1867	1	6.98947	7.6028	8.03313	7.04619	7.77998	8.05307	9.11197	9.03644	8.45944	319807	3110047P20RIK, B830017A01RIK, HN1-PS2, MKIAA1239
Ccdc80	coiled-coil domain containing 80	1.61662	0.692985	0.000163	0.003	6.033	2	4.75565	5.31907	6.33092	4.85707	5.06978	5.74815	7.09141	6.85169	6.37007	67896	2610001E17RIK, DRO1, SSG1, URB
C1ql3	C1q-like 3	1.61485	0.691404	0.000168	0.003067	9.9121	1	8.50858	9.31265	9.77242	8.45798	8.31611	9.41463	11.0088	10.7543	10.7013	227580	1110065A22RIK, AI661623, C1QL, C1QTNF13, CTRP13, K100
Nectin1	NA	1.61017	0.68721	1.36e-05	0.000368	9.9373	1	9.48662	9.62637	9.57604	9.3283	9.29793	9.68449	10.464	10.3629	10.7627	-284	NA
Gal	galanin	1.6098	0.686884	0.000211	0.003703	4.7357	2	4.7012	1.77928	4.2304	4.33895	3.65967	4.94379	5.37892	5.55334	5.59566	14419	GALN
Ptpn3	protein tyrosine phosphatase_ non-receptor type 3	1.60974	0.686824	0.000159	0.002931	8.8816	1	7.93152	8.6036	8.466	8.09248	8.11883	8.33738	9.81503	9.49068	9.59366	545622	9530011I20RIK, PTP-H1, PTPCL
Npsr1	neuropeptide S receptor 1	1.60857	0.685781	7.04e-05	0.001513	6.7065	2	5.6732	6.13602	6.90427	5.80965	6.09801	6.84554	7.77148	7.03138	6.89396	319239	9330128H10RIK, GPRA, GPR154, MVTR, PGR14, VRR1
Ifi27	interferon_ alpha-inducible protein 27	1.6081	0.685354	7.28e-07	2.9e-05	7.216	2	6.49263	6.583	7.3387	6.69081	6.74017	7.52957	7.67284	7.62745	7.66178	52668	1110013J02RIK, 2900026P10RIK, D12ERTD647E, ISG12A, IFI27L1
Lingo1	leucine rich repeat and Ig domain containing 1	1.6081	0.685357	9.53e-17	2.55e-14	11.8912	1	11.4038	11.6071	11.6458	11.3797	11.5702	12.0337	12.42	12.3356	12.1721	235402	4930471K13RIK, AV148400, LERN1, LINGO-1, LRRN6A, UNQ201
Kcnc2	potassium voltage gated channel_ Shaw-related subfamily_ member 2	1.60728	0.684625	5.95e-10	5.2e-08	9.8291	1	9.7338	9.2621	9.38341	9.62842	9.11624	9.93198	10.3519	10.3253	10.1658	268345	AW047325, B230117I07, KSHIIIA, KV3.2
Dkk3	dickkopf homolog 3 (Xenopus laevis)	1.60665	0.684059	0.000208	0.003659	9.679	1	8.5895	8.84404	9.59536	8.71374	9.03215	9.74439	10.9362	10.2433	9.63637	50781	AW061014, C87148
Txnrd3	thioredoxin reductase 3	1.60435	0.681993	5.63e-05	0.001261	5.5357	2	4.75565	5.13158	5.11564	5.33447	4.91143	5.55281	6.19375	5.99756	6.23431	232223	AI196535, TR2, TGR
Cldn11	claudin 11	1.59803	0.676295	5.03e-08	2.91e-06	7.9464	1	7.78214	7.63846	7.31347	7.36975	7.63548	8.16848	8.0909	8.33051	8.65822	18417	CLAUDIN-11, CLAUDIN11, OSP, OTM
Vwc2	von Willebrand factor C domain containing 2	1.59781	0.676099	1.15e-05	0.000319	6.2804	2	6.24871	5.36237	6.05464	5.83196	5.57141	6.71143	6.84189	6.7794	6.50893	319922	A930041G11RIK, G11, PSST739, UNQ739, CRADIN
Chml	choroideremia-like	1.59709	0.675449	9.37e-07	3.61e-05	7.7479	1	7.09881	7.82799	7.05394	7.4513	7.12401	7.78464	8.20118	8.27901	8.25975	12663	AI450814, E030003F13RIK, REP-2, REP2
Gjd2	gap junction protein_ delta 2	1.59548	0.673989	2.69e-06	9e-05	6.7111	2	6.35833	6.75532	6.20854	6.18395	5.88726	7.01645	7.04287	7.3132	7.08367	14617	GJA9, CONNEXIN36, CX36
Npr3	natriuretic peptide receptor 3	1.59291	0.671663	0.000148	0.002777	6.3277	2	4.32268	5.48498	5.8593	4.67152	5.11892	5.44423	7.43775	7.69637	6.96001	18162	ANP-C, ANPR-C, EF-2, NPR-C, LGJ, STRI
3632451O06Rik	RIKEN cDNA 3632451O06 gene	1.59214	0.670964	3.04e-12	4.04e-10	8.912	1	8.69427	8.48127	8.63165	8.55844	8.34737	9.05497	9.25947	9.28043	9.46499	67419	AU067705
Grm2	glutamate receptor_ metabotropic 2	1.58956	0.668632	1.48e-05	0.000394	7.8856	1	7.41864	7.43041	7.94826	7.24224	7.02436	7.60086	8.65645	8.29761	8.46324	108068	4930441L02RIK, GPRC1B, MGLUR2, MGLUR7
Sgsh	N-sulfoglucosamine sulfohydrolase (sulfamidase)	1.58955	0.668617	0.000261	0.004433	5.6141	2	5.75566	4.26635	4.8609	4.98208	4.85453	5.13057	6.2632	6.39316	6.50893	27029	4632406A19RIK
Shisa4	shisa family member 4	1.58862	0.667778	0.000183	0.003299	8.5156	1	7.83999	7.73222	8.40361	7.63387	8.05713	8.2311	9.54913	8.86242	9.0831	77552	9330132O05RIK, TMEM58, MSHISA4
Slc9a9	solute carrier family 9 (sodium/hydrogen exchanger)_ member 9	1.58683	0.666144	5.46e-07	2.25e-05	7.5925	1	7.26757	7.4804	7.27042	6.80803	7.09974	7.61345	8.21877	7.91937	8.09804	331004	5730527A11RIK, 9930105B05, AI854429, NHE9
CK137956	cDNA sequence CK137956	1.58479	0.664295	0.000319	0.005207	3.7228	2	3.32264	2.82403	3.37197	2.83208	2.76954	4.36232	4.61262	4.50907	4.22055	635169	-
Gpc4	glypican 4	1.5841	0.663662	0.000303	0.005023	6.7712	2	5.58573	5.97797	6.72455	5.20365	5.57141	6.27743	7.82414	7.81991	7.32836	14735	9530073D23RIK, AF311610, AI385680, AI661372, K-GLYPICAN
Gpr37	G protein-coupled receptor 37	1.58386	0.663444	4.32e-06	0.000137	6.6696	2	6.1093	6.209	6.15273	6.30057	6.5382	6.6638	7.02298	7.30587	7.22469	14763	AI848630, PAEL-R
Ucp2	uncoupling protein 2 (mitochondrial_ proton carrier)	1.58322	0.662861	0.000214	0.003742	6.0993	2	5.35832	5.52363	5.97107	5.45441	5.42277	5.97973	6.97204	5.78194	7.18842	22228	SLC25A8
Apoe	apolipoprotein E	1.58226	0.661986	1.37e-05	0.00037	10.1563	1	10.0628	9.67226	9.34243	9.61239	9.82589	10.366	10.4399	10.3805	10.9753	11816	AI255918, APO-E
Neurod6	neurogenic differentiation 6	1.58222	0.661949	0.000262	0.004452	8.1463	1	6.70122	6.77147	7.98068	6.30057	7.47488	8.04844	9.59699	8.93314	8.26846	11922	ATOH2, MATH-2, MATH2, NEX, NEX1M, BHLHA2
Marcksl1	MARCKS-like 1	1.58115	0.660974	5.56e-08	3.13e-06	9.7032	1	9.46227	9.36946	9.43306	9.32436	8.96318	9.58572	10.0857	10.0669	10.4362	17357	AL022768, AW215397, AW536807, D4BC1, F52, MACMARCKS, MACS2, MACS3, MLP, MRP
Adra1d	adrenergic receptor_ alpha 1d	1.58078	0.660635	0.000316	0.005173	4.9784	2	4.32268	4.43807	4.43139	4.76728	4.0116	4.72919	5.96276	5.88396	5.25335	11550	ADRA-1, ADRA1, ADRA1A, GPCR8, SPR8, [A]1D, ALPHA1D-AR
Mical2	microtubule associated monooxygenase_ calponin and LIM domain containing 2	1.58057	0.660449	1.5e-12	2.09e-10	11.2241	1	10.6943	10.945	11.0328	10.7306	10.9026	11.2959	11.8011	11.6491	11.5055	320878	5330438E18RIK, 9530064J02, MICAL-2, MKIAA0750
Lypd6b	LY6/PLAUR domain containing 6B	1.57951	0.659474	7.12e-06	0.000209	7.3851	1	7.21024	6.98044	7.28779	6.49492	6.75579	7.68676	8.19675	7.68511	7.48612	71897	2310010M24RIK, AW049525
Cast	calpastatin	1.57934	0.659321	2.05e-06	7.17e-05	6.761	2	6.47651	6.209	6.33092	6.58965	6.19287	6.9285	6.97204	7.29109	7.39355	12380	-
Zfp423	zinc finger protein 423	1.57814	0.658228	3.41e-06	0.000111	7.4722	1	7.10931	7.15064	6.95952	7.03661	7.09974	7.16923	8.1286	8.03476	7.9542	94187	EBFAZ, ROAZ, ZFP104, ZNF423, ATAXIA1, MKIAA0760, NUR12
Serpinb1a	serine (or cysteine) peptidase inhibitor_ clade B_ member 1a	1.57574	0.656033	0.000292	0.00487	3.7786	2	3.00069	3.25004	1.92823	2.16919	3.78676	4.30138	4.94402	4.02855	4.7044	66222	1190005M04RIK, AI325983, EI, EIA, ELANH2, LEI, M/NEI, MNEI, PI2
Grin3a	glutamate receptor ionotropic_ NMDA3A	1.57548	0.655795	5.06e-09	3.6e-07	10.2093	1	10.0176	9.68724	10.0444	9.79246	9.60438	10.1518	10.7224	10.8026	10.5198	242443	6430537F04, A830097C19RIK, NMDAR-L, NR3A, MKIAA1973
Id2	inhibitor of DNA binding 2	1.57426	0.654674	0.000388	0.006114	8.7237	1	7.37582	8.63041	8.35086	7.25055	7.31537	8.55533	9.93027	9.2406	9.35881	15902	AI255428, C78922, IDB2, BHLHB26
Kank4	KN motif and ankyrin repeat domains 4	1.57364	0.654107	5.86e-05	0.001301	6.5702	2	6.49263	6.00554	6.09468	6.42324	5.34229	6.51069	7.19279	7.02246	7.20667	242553	AU021071, ANKRD38, BC060737, C130031J23
Metrnl	meteorin_ glial cell differentiation regulator-like	1.57249	0.65305	0.000421	0.00654	4.1778	2	4.00074	3.96304	3.81702	2.4255	2.76954	4.86174	4.98571	4.60779	4.85086	210029	9430048M07RIK, BC019776
Itpkb	inositol 1_4_5-trisphosphate 3-kinase B	1.57137	0.652022	1.98e-06	6.93e-05	7.5183	1	7.09881	6.75532	6.98105	7.41481	7.29413	7.51623	8.12394	7.78869	8.11263	320404	1110033J02RIK, E130307H12RIK
Lrrc38	leucine rich repeat containing 38	1.56924	0.650066	0.000349	0.00559	3.8857	2	3.46015	3.57852	3.37197	2.64306	1.73446	3.95077	5.248	4.65473	4.35756	242735	A230053A07RIK
Htr5a	5-hydroxytryptamine (serotonin) receptor 5A	1.56643	0.647477	2.36e-08	1.45e-06	8.248	1	7.61549	7.98168	7.99132	7.68993	8.09447	8.33358	8.80649	8.54189	8.71032	15563	HTR5
Kcna6	potassium voltage-gated channel_ shaker-related_ subfamily_ member 6	1.56583	0.646932	9.31e-13	1.35e-10	10.5973	1	10.2862	10.1008	10.4301	10.2128	10.1973	10.645	11.1264	10.9327	11.0173	16494	KV1.6, MK1.6
Nptx1	neuronal pentraxin 1	1.56497	0.646134	9.96e-06	0.000281	11.6248	1	11.0696	11.2438	11.461	11.0214	11.2362	11.5201	12.4035	12.0756	11.92	18164	D11BWG1004E, NP1
B3gat2	beta-1_3-glucuronyltransferase 2 (glucuronosyltransferase S)	1.56279	0.644124	5.36e-09	3.78e-07	7.8281	1	7.41864	7.69882	7.4276	7.51476	7.28339	8.02507	8.38767	8.18221	8.12228	280645	GLCAT-S, GLCATS
Gprc5c	G protein-coupled receptor_ family C_ group 5_ member C	1.56161	0.643037	0.000338	0.005451	4.8205	2	4.00074	4.66252	4.30055	4.39998	4.29429	5.29591	5.63617	5.25134	5.10554	70355	1110028I06RIK, 3200002M13RIK, RAIG3
Lpar1	lysophosphatidic acid receptor 1	1.56011	0.641644	1.69e-05	0.000441	6.431	2	6.21023	6.38727	5.81204	5.76395	5.9429	6.57647	7.07219	6.80043	6.83651	14745	AI326300, EDG2, GPCR26, KDT2, LPA1, VZG-1
Cdh20	cadherin 20	1.55712	0.63888	6.41e-06	0.000192	6.9055	2	6.8956	6.40809	6.41238	6.42324	6.40586	6.93854	7.57381	7.26107	7.33667	23836	CDH7
Adcy2	adenylate cyclase 2	1.55654	0.638339	7.05e-13	1.06e-10	10.7695	1	10.4765	10.3402	10.5393	10.4763	10.2928	10.7838	11.2699	11.1541	11.1803	210044	MKIAA1060
Gpc5	glypican 5	1.55559	0.637461	0.000226	0.003912	6.2075	2	5.61548	5.27443	6.27973	5.78698	5.53566	6.42757	5.98348	6.92052	7.09352	103978	A230034F01RIK
Faah	fatty acid amide hydrolase	1.55365	0.635663	4e-10	3.65e-08	9.7072	1	9.53022	9.32638	9.41736	9.22457	9.28183	9.66648	10.2336	10.0571	10.1855	14073	AW412498
Il17ra	interleukin 17 receptor A	1.5534	0.635427	3.63e-06	0.000117	7.4111	1	7.13007	6.78745	7.03349	6.71503	7.40725	7.46851	8.02744	7.91937	7.67495	16172	AW538159, CDW217, IL17R, VDW217
Frmpd1	FERM and PDZ domain containing 1	1.55272	0.634799	6.89e-05	0.001495	6.349	2	5.93151	6.11085	5.57787	6.07589	5.9429	6.19606	6.63475	7.07517	7.00242	666060	BC031840, MKIAA0967
Plxna1	plexin A1	1.55102	0.633219	2.2e-10	2.1e-08	10.5502	1	10.1906	10.1541	10.2905	10.2074	10.1786	10.4359	11.0263	10.9285	11.0916	18844	2600013D04RIK, NOV, PLEXA1, PLXN1, MKIAA4053
Mrap2	melanocortin 2 receptor accessory protein 2	1.54984	0.632115	5.26e-06	0.000162	8.0508	1	8.23441	7.12573	7.69185	7.66529	7.37727	8.31443	8.45229	8.48459	8.45944	244958	BB633055
B3galt2	UDP-Gal:betaGlcNAc beta 1_3-galactosyltransferase_ polypeptide 2	1.54942	0.631726	0.000223	0.003878	9.1739	1	8.43958	8.70799	9.11798	8.59478	8.54461	9.09817	10.0333	9.87457	9.20841	26878	-
Asb2	ankyrin repeat and SOCS box-containing 2	1.54933	0.631645	0.000609	0.008711	4.5979	2	4.0882	4.66252	3.90972	3.28456	4.11211	4.94379	5.37892	4.86891	5.35504	65256	1110008E15RIK
Nbl1	neuroblastoma_ suppression of tumorigenicity 1	1.54825	0.630641	7.1e-05	0.00152	7.2277	2	6.52434	7.15064	7.06406	6.39353	6.78653	6.86673	7.88599	7.82505	7.75155	17965	D4H1S1733E, DAN, DANA, NO3
Scgn	secretagogin_ EF-hand calcium binding protein	1.54807	0.630475	0.000507	0.007566	3.7758	2	2.80803	3.42361	3.08446	3.28456	2.16714	3.95077	3.76922	4.86891	5.06609	214189	-
Ido2	indoleamine 2_3-dioxygenase 2	1.54441	0.627056	0.000182	0.003285	5.725	2	5.42703	5.13158	4.81371	5.42534	5.60629	6.16218	6.49739	6.13632	5.77761	209176	AI265623, C230043N17RIK, IDO-2, INDOL1
Myl4	myosin_ light polypeptide 4	1.54358	0.626278	0.000719	0.00994	4.4366	2	4.32268	3.57852	3.90972	3.62849	3.366	4.8189	5.60975	5.3686	3.98706	17896	ALC1, AMLC, ELC, ELC1A, GT1, MLC1A, MYLA
Glra2	glycine receptor_ alpha 2 subunit	1.54247	0.625242	2.4e-06	8.19e-05	9.3731	1	9.18566	8.49593	9.3236	9.21823	8.57575	9.53368	9.88003	9.93523	9.55678	237213	-
Cdk14	cyclin-dependent kinase 14	1.54223	0.625014	1.55e-07	7.6e-06	10.709	1	10.2629	10.3737	10.5265	10.3014	10.2807	10.4127	11.3348	11.1474	11.182	18647	PFTK1, MKIAA0834
Mapk12	mitogen-activated protein kinase 12	1.54076	0.623643	0.00069	0.009624	5.3061	2	5.04516	4.79484	5.15404	3.8193	4.66899	5.0951	5.96276	5.52835	6.43344	29857	AW123708, ERK6, P38GAMMA, PRKM12, SAPK3
Fhod3	formin homology 2 domain containing 3	1.53925	0.62223	8.92e-07	3.45e-05	9.3969	1	8.83999	8.92207	9.44472	8.89691	8.98322	9.22869	9.98011	9.85335	9.84303	225288	A930009H06RIK, FHOS2, MKIAA1695
Ttc9b	tetratricopeptide repeat domain 9B	1.53572	0.618914	4.09e-08	2.41e-06	9.7912	1	9.63014	9.47925	9.40745	9.24965	9.43522	9.68001	10.3835	10.0362	10.334	73032	2900074C18RIK
Prkcg	protein kinase C_ gamma	1.53426	0.61754	1.8e-21	7.18e-19	12.9939	1	12.7458	12.627	12.7696	12.5119	12.7091	13.4021	13.2814	13.3464	13.2162	18752	PKCGAMMA, PKCC, PRKCC
Tmem25	transmembrane protein 25	1.53419	0.617479	1.14e-07	5.85e-06	8.8984	1	8.70469	8.57167	8.55479	8.47581	8.4373	8.72447	9.47056	9.36754	9.30899	71687	0610039J01RIK, AI429491
Nfib	nuclear factor I/B	1.53342	0.61675	0.000827	0.011122	10.3731	1	9.2977	10.2695	10.1432	9.07119	9.71239	10.2213	11.3844	11.0711	10.6031	18028	6720429L07RIK, CTF, E030026I10RIK, NF-I/B, NF1-B, NFI-B
Sv2b	synaptic vesicle glycoprotein 2 b	1.53185	0.615272	1.57e-11	1.88e-09	13.1416	1	12.559	12.824	13.0916	12.7801	12.7541	13.2604	13.6198	13.5477	13.4263	64176	A830038F04RIK, AI850768, MKIAA0735
Acot5	acyl-CoA thioesterase 5	1.53002	0.613551	0.000933	0.012219	4.3627	2	3.46015	3.71839	4.30055	3.72705	3.65967	4.63354	5.44018	5.15668	4.35756	217698	BC016076, PTE-IC
Tmem145	transmembrane protein 145	1.52964	0.613196	1.57e-05	0.000413	7.6061	1	7.46022	7.26914	7.10384	7.55557	6.59141	7.63213	7.97666	8.1539	8.10292	330485	B930076A02RIK
Fndc4	fibronectin type III domain containing 4	1.52826	0.611889	9.13e-12	1.14e-09	9.2908	1	9.05878	9.0828	8.92049	8.93091	8.82563	9.36895	9.67711	9.63665	9.76203	64339	2810430J06RIK, 6330410H20RIK, AB030187, AI838506, AW487863, FRCP1, FNMP1
Rgma	repulsive guidance molecule family member A	1.52803	0.61167	1.27e-06	4.68e-05	8.6916	1	8.51254	8.20623	8.32164	8.3806	8.25146	8.49537	9.39715	9.16966	8.96744	244058	BC059072, C230063O06
Adgra1	adhesion G protein-coupled receptor A1	1.52785	0.611505	1.68e-10	1.63e-08	9.7842	1	9.54961	9.38004	9.52933	9.41216	9.39838	9.82509	10.3668	10.2112	9.99517	52389	2900059M17RIK, D7ERTD680E, GPR123
Efr3a	EFR3 homolog A (S. cerevisiae)	1.52781	0.611462	0.000184	0.003304	10.1655	1	9.68904	9.9224	9.85633	9.59455	9.60222	9.82644	10.8964	10.8507	10.463	76740	A130089M23RIK, BB071175, C76891, C920006C10RIK, D030063F01RIK, MKIAA0143
Pir	pirin	1.52671	0.610429	0.000163	0.003	5.656	2	4.95496	5.44525	5.36519	4.98208	5.53566	6.17922	6.04393	6.03352	6.02396	69656	2310042L19RIK, PIRNL
Mreg	melanoregulin	1.52666	0.61038	0.000935	0.012228	4.8623	2	3.58568	4.43807	4.81371	4.56895	3.90355	4.77474	5.52745	5.22047	5.89482	381269	GM974, WDT2, DSU
Acp7	NA	1.52605	0.609803	0.000729	0.010024	3.6916	2	2.58562	3.25004	3.81702	2.16919	2.16714	4.17117	4.44342	4.09812	4.89655	-13	NA
Slc12a7	solute carrier family 12_ member 7	1.52371	0.60759	0.001027	0.013121	4.3408	2	3.00069	3.8459	2.50499	4.39998	4.11211	4.53109	4.98571	5.15668	5.10554	20499	AA408796, D13ERTD261E, KCC4
Neurod1	neurogenic differentiation 1	1.52341	0.607305	0.000638	0.009063	4.2784	2	3.17063	4.26635	3.81702	2.64306	2.16714	3.24911	5.58283	5.08994	5.28805	18012	BETA2, BHF-1, NEUROD, BHLHA3
Prkca	protein kinase C_ alpha	1.52337	0.607266	8.24e-10	7.05e-08	12.4923	1	11.8009	12.2711	12.2644	12.1446	12.2791	12.4982	12.8499	12.9084	12.9802	18750	AI875142, PKCA
Sipa1l2	signal-induced proliferation-associated 1 like 2	1.5219	0.605869	7.45e-07	2.96e-05	9.5288	1	9.34286	9.41644	8.77407	9.12866	9.16969	9.44312	10.0676	9.77718	10.1087	244668	BC058408, MKIAA1389
Ifih1	interferon induced with helicase C domain 1	1.52171	0.605691	0.000347	0.005567	3.2165	2	1.00039	3.05271	2.24524	2.83208	0	3.69052	3.76922	4.22795	4.59779	71586	9130009C22RIK, HELICARD, HLCD, MDA5, RLR-2
Rnd1	Rho family GTPase 1	1.52151	0.605507	3.1e-05	0.000754	7.8184	1	8.02869	6.99427	7.51133	7.41481	7.0114	7.93766	8.22748	8.32689	8.24658	223881	A830014L09RIK, ARHS
Mafb	v-maf musculoaponeurotic fibrosarcoma oncogene family_ protein B (avian)	1.51964	0.603734	1.87e-07	8.95e-06	7.5161	1	7.08825	7.34665	7.3959	7.16523	6.86064	7.87106	7.94001	7.78342	7.84191	16658	KREISLER, KRML, KRML1, KR
Pcsk5	proprotein convertase subtilisin/kexin type 5	1.51907	0.603193	1.96e-06	6.88e-05	8.6206	1	8.05063	8.48127	8.56552	7.97204	8.2067	8.6003	9.22942	9.10775	8.85621	18552	PC5, PC6, SPC6, B2B1549CLO, B2B585CLO
Paqr7	progestin and adipoQ receptor family member VII	1.51844	0.602593	1.94e-08	1.22e-06	9.1442	1	9.04518	8.66541	8.95896	8.81524	8.51738	9.25706	9.69763	9.52898	9.39109	71904	2310021M12RIK, AV001994, BB007237, MPRA, PGLP, MPR
Cdc42ep2	CDC42 effector protein (Rho GTPase binding) 2	1.51783	0.602008	0.000697	0.009717	5.9938	2	6.08824	5.86208	4.49261	5.78698	4.79529	6.39877	6.49739	6.27796	6.62206	104252	1110008C05RIK, BORG1, CEP2, D19BWG1013E
Satb1	special AT-rich sequence binding protein 1	1.51754	0.601739	4.06e-06	0.00013	9.2678	1	8.68729	9.08925	9.13488	8.60778	8.98322	9.23482	10.0481	9.68973	9.35473	20230	2610306G12RIK, AW413156
Itm2a	integral membrane protein 2A	1.51602	0.600288	2.84e-09	2.12e-07	8.4132	1	8.17071	7.85856	8.35086	7.95689	8.06342	8.80076	8.68204	8.81672	8.66813	16431	AW108051, BRICD2A, E25, ITM2
Hes1	hairy and enhancer of split 1 (Drosophila)	1.51538	0.599683	0.0012	0.014906	5.7836	2	5.13005	4.85671	5.68666	5.13351	5.06978	4.8189	7.02298	6.74728	5.77761	15205	HRY, BHLHB39
Rassf3	Ras association (RalGDS/AF-6) domain family member 3	1.51411	0.598469	4.23e-08	2.48e-06	8.2519	1	7.71503	8.24723	7.75567	7.82402	8.0317	8.69515	8.58705	8.43839	8.60071	192678	AW212023, AW322379
Parm1	prostate androgen-regulated mucin-like protein 1	1.51401	0.59837	1.32e-07	6.57e-06	8.1814	1	7.74225	7.73222	7.87543	7.95689	7.9321	8.15563	8.64023	8.46826	8.74508	231440	2210012L08RIK, 9130213B05RIK, W91666
Ifit2	interferon-induced protein with tetratricopeptide repeats 2	1.51174	0.596211	0.001052	0.013381	5.9426	2	4.75565	6.05916	5.57787	4.5148	5.76908	5.72513	6.32946	6.49984	6.90518	15958	AV302338, IFI54, P54
Ccdc87	coiled-coil domain containing 87	1.51136	0.595845	8.88e-05	0.001841	6.0461	2	5.90767	5.66867	5.29818	5.78698	5.70615	6.35445	6.43856	6.33671	6.5946	399599	4931419P11RIK
Zfp536	zinc finger protein 536	1.51083	0.595343	1.27e-05	0.000348	8.384	1	7.93742	8.37957	8.05359	7.81284	7.90433	8.13395	8.91566	8.70687	9.03794	243937	9630010P11RIK, ZNF536, MKIAA0390
Grhl1	grainyhead-like 1 (Drosophila)	1.51072	0.595235	8.76e-05	0.001826	7.3712	1	6.95498	6.583	7.45092	7.23388	6.52003	7.48231	7.66003	8.12502	7.65515	195733	LBP-32, MGR, TCFCP2L2
Golga7b	golgi autoantigen_ golgin subfamily a_ 7B	1.51063	0.595153	2.35e-06	8.05e-05	9.8973	1	9.51254	9.82322	9.66349	9.27431	9.43279	9.67401	10.476	10.1593	10.5014	71146	4933417O08RIK, AI839934
Myo1e	myosin IE	1.50997	0.594522	0.000491	0.007356	6.5709	2	6.37582	6.27846	6.36406	5.80965	5.79954	6.03693	7.43775	7.18317	6.97073	71602	2310020N23RIK, 9130023P14RIK, AA407778, MYOSIN-1E, MYR 3
Ltbp1	latent transforming growth factor beta binding protein 1	1.5097	0.59426	0.001198	0.014896	5.2048	2	4.7012	4.91603	4.71441	4.9416	4.11211	4.8189	5.78527	6.36521	5.48036	268977	9430031G15RIK, 9830146M04, LTBP-1, TGFB, B2B1000CLO
Htatip2	HIV-1 tat interactive protein 2_ homolog (human)	1.50901	0.593605	1.92e-05	0.000495	6.5885	2	6.3931	6.34473	6.31406	6.05706	6.09801	6.81317	6.78399	7.19115	6.98137	53415	AW111545, CC3, TIP30
Dlgap1	discs_ large (Drosophila) homolog-associated protein 1	1.50841	0.593033	8.59e-09	5.77e-07	12.9413	1	12.5098	12.7885	12.706	12.3994	12.6511	12.8067	13.4166	13.3596	13.3938	224997	4933422O14RIK, 9630002F18, AI845682, AI848168, BB075781, D17BWG0511E, GKAP/SAPAP, GKPA/SAPAP, GKAP, SAPAP1, MKIAA4162
Lrfn1	leucine rich repeat and fibronectin type III domain containing 1	1.50828	0.592905	6.13e-10	5.34e-08	9.2185	1	9.02038	8.88544	8.91771	8.80682	8.87295	9.26506	9.77398	9.6101	9.46309	80749	BC004018, SALM2, SEMO1
Bmpr1b	bone morphogenetic protein receptor_ type 1B	1.50799	0.59263	0.001275	0.015584	7.0745	2	5.42703	6.78745	7.01274	5.78698	6.04814	6.68781	7.88599	7.66232	8.10778	12167	AI385617, ALK-6, AV355320, ACVRLK6, ALK6, BMPR-1B, BMPR-IB, CFK-43A, SKR6
Crhbp	corticotropin releasing hormone binding protein	1.50799	0.592629	3.71e-05	0.000883	6.5316	2	6.00078	6.25567	5.99242	6.16649	6.46407	6.62702	7.09141	7.04025	6.78884	12919	CRH-BP
Ube2l6	ubiquitin-conjugating enzyme E2L 6	1.50729	0.591955	0.000951	0.012382	3.4723	2	2.80803	1.77928	2.24524	3.62849	2.49956	3.86913	4.2517	4.22795	4.54138	56791	2810489I21RIK, RIG-B, UBCH8, UBCE8, UBCM8
Tmem74b	transmembrane protein 74B	1.50727	0.591941	9.58e-05	0.001954	6.1061	2	5.93151	6.00554	5.54934	5.66796	5.53566	6.51069	6.48291	6.26289	6.67546	108832	5430405G05RIK
C1qtnf1	C1q and tumor necrosis factor related protein 1	1.50688	0.591569	0.001105	0.013906	5.8706	2	4.64461	5.08064	6.15273	5.30286	5.3003	6.10983	6.98237	6.20099	5.84907	56745	1600017K21RIK, CTRP1, ZSIG37
2810025M15Rik	RIKEN cDNA 2810025M15 gene	1.50598	0.590699	5.83e-06	0.000177	6.8459	2	6.42704	6.583	6.51922	6.66618	6.3452	6.94851	7.22795	7.35644	7.23362	69953	AI429618
Ankrd9	ankyrin repeat domain 9	1.50568	0.590417	3.15e-05	0.000766	6.7436	2	6.3931	6.75532	5.97107	6.25174	6.52003	7.01645	7.10093	6.97702	7.30313	74251	2500003O20RIK
Sccpdh	saccharopine dehydrogenase (putative)	1.50445	0.589233	1.44e-10	1.42e-08	10.0938	1	9.86342	9.78991	9.9204	9.74326	9.55835	10.1136	10.5165	10.5082	10.4696	109232	AW214504, C330023F11RIK
9130024F11Rik	RIKEN cDNA 9130024F11 gene	1.50404	0.588841	0.00083	0.011134	4.2433	2	2.80803	3.57852	2.91591	2.16919	4.37742	3.95077	5.92039	5.1237	4.06917	329160	B530002L08, EG329160
Ntsr1	neurotensin receptor 1	1.50388	0.588691	0.000352	0.005618	6.9499	2	6.49263	6.23252	7.25283	6.46667	5.9429	7.25208	7.54621	7.59171	6.92736	18216	NT-1R, NTR-1, NTR1
Rxfp1	relaxin/insulin-like family peptide receptor 1	1.50268	0.587538	0.00149	0.017706	4.4934	2	3.32264	3.57852	4.60777	4.0652	4.0116	4.58322	5.06564	5.31116	5.14393	381489	GM1018, LGR7
Amy1	amylase 1_ salivary	-1.50418	-0.588973	1.37e-08	8.86e-07	8.0399	1	8.37147	8.23563	8.18921	8.24995	8.4227	7.62593	7.41504	7.71863	7.82428	11722	AMY-1, AMY1A, C030014B17RIK
Prkcd	protein kinase C_ delta	-1.50566	-0.5904	0.000967	0.012538	6.5714	2	6.35833	6.67173	7.65884	6.42324	7.09974	5.0951	6.08287	6.01565	6.47921	18753	AI385711, D14ERTD420E, PKC[D], PKCDELTA, PKCD
Slc22a13b-ps	solute carrier family 22 (organic cation transporter)_ member 13b_ pseudogene	-1.5066	-0.591292	0.000687	0.009598	3.1099	2	3.17063	3.71839	3.71796	3.9878	4.20607	1.82877	2.68143	2.07902	1.51458	109280	9330176C04RIK, SLC22A13B
Slco1c1	solute carrier organic anion transporter family_ member 1c1	-1.5071	-0.591774	0.000285	0.004793	6.2409	2	6.1707	7.03498	6.4744	6.33222	6.64272	5.65378	5.31495	5.88396	6.08443	58807	OATP-14, OATP-F, OATP2, OATPF, SLC21A14
Cacna2d2	calcium channel_ voltage-dependent_ alpha 2/delta subunit 2	-1.50818	-0.592812	1.72e-18	5.37e-16	12.1709	1	12.357	12.3261	12.4229	12.4126	12.5345	11.7823	11.7239	11.7049	11.9686	56808	CACNA2D, A2D2, DU, MKIAA0558, TD, TORPID
Cep192	centrosomal protein 192	-1.51356	-0.597942	8.49e-06	0.000245	8.0228	1	8.0397	8.32589	8.65527	8.14244	8.26244	7.48231	7.15674	7.9432	7.68149	70799	4631422C13RIK, D430014P18RIK
Otof	otoferlin	-1.51531	-0.599614	4.01e-11	4.52e-09	10.7831	1	11.1518	10.9991	10.8321	11.0907	11.0775	10.6481	10.1627	10.4361	10.2812	83762	-
Gprin3	GPRIN family member 3	-1.51873	-0.602864	0.00036	0.00572	9.2649	1	8.93448	9.35077	9.56895	9.76082	10.0719	8.75035	8.56315	8.48783	9.05567	243385	C030038J10RIK, C730021L23
Trh	thyrotropin releasing hormone	-1.51969	-0.60378	1.42e-05	0.000381	6.4084	2	6.80814	6.84962	6.61869	6.52263	6.69227	5.99904	5.92039	6.01565	5.98218	22044	PRO-TRH, TRF
Sema5b	sema domain_ seven thrombospondin repeats (type 1 and type 1-like)_ transmembrane domain (TM) and short cytoplasmic domain_ (semaphorin) 5B	-1.52049	-0.604539	7.71e-08	4.18e-06	9.9233	1	10.2175	10.2976	10.0016	10.2433	10.1538	9.93449	9.52812	9.21929	9.25081	20357	AI893641, SEMG, SEMAG, MKIAA1445
Mir124a-1hg	Mir124-1 host gene (non-protein coding)	-1.52137	-0.605372	7.33e-11	7.79e-09	10.0116	1	10.1339	10.477	9.98839	10.265	10.4134	9.52204	9.58687	9.60264	9.74652	268755	A930011O12RIK, RNCR3, MIR-124-1, MIR-3078
Bcor	BCL6 interacting corepressor	-1.5219	-0.605877	5.08e-11	5.62e-09	10.6066	1	10.7056	11.0213	11.0722	10.7142	10.7452	10.3359	9.98526	10.2365	10.266	71458	5830466J11RIK, 8430401K06RIK, BCORR, D930024N20RIK, MKIAA1575
Gm136	predicted gene 136	-1.52219	-0.60615	0.000297	0.004945	5.7511	2	6.04517	6.209	5.83586	6.07589	6.26013	4.94379	4.71532	5.52835	5.6231	214568	-
Flna	filamin_ alpha	-1.52246	-0.606404	2.5e-07	1.14e-05	9.3738	1	9.11713	9.6085	9.73174	9.84141	9.79409	8.87845	8.74105	9.17972	8.99395	192176	ABP-280, DILP2, F730004A14RIK, FLN1, GENA 379, FILAMIN-1
Mest	mesoderm specific transcript	-1.52345	-0.607338	0.000384	0.006055	11.2129	1	11.1638	11.1419	11.4034	11.4244	12.2539	10.6015	10.7193	10.513	10.794	17294	AA408879, AI256745, PEG1
Liph	lipase_ member H	-1.52355	-0.607433	0.000751	0.010278	4.8413	2	5.21022	5.52363	4.8609	5.20365	5.34229	4.58322	3.86169	4.34705	4.22055	239759	C130037N08RIK, D16WSU119E, H06, LPDLR, P3, PLA1B, LPD1, LPD2, MPA-PLA1
Adk	adenosine kinase	-1.52397	-0.607834	3.01e-17	8.29e-15	10.2145	1	10.5066	10.4371	10.496	10.4027	10.4725	9.93449	9.90876	9.83563	9.62454	11534	2310026J05RIK, 5033405D03RIK, AI255373, AI987814, AK
Spx	spexin hormone	-1.5252	-0.609001	0.001019	0.013064	4.2718	2	5.13005	4.51683	4.07895	4.89996	4.91143	3.24911	3.44987	3.95545	3.60204	319552	B230216G23RIK, NPQ
A930013F10Rik	RIKEN cDNA A930013F10 gene	-1.52597	-0.60973	3.55e-06	0.000115	7.9132	1	8.27691	8.22394	7.9373	7.87327	8.55358	7.36807	7.72301	7.19115	7.58013	68074	-
Egf	epidermal growth factor	-1.52873	-0.612338	0.00082	0.011049	4.6455	2	4.75565	5.02783	5.22791	5.27055	5.0189	4.36232	3.32551	4.22795	4.06917	13645	AI790464
Ccdc42	coiled-coil domain containing 42	-1.5305	-0.614004	5.2e-05	0.001177	6.754	2	7.27691	7.07458	7.02315	6.77385	7.11193	6.56355	6.15773	5.67216	6.58067	276920	A530001H01RIK
Rspo1	R-spondin homolog (Xenopus laevis)	-1.5305	-0.614001	0.000298	0.004958	5.5821	2	5.70121	5.44525	6.33092	6.07589	5.9429	5.26432	5.104	5.01996	4.89655	192199	R-SPONDIN, RSPONDIN
Akna	AT-hook transcription factor	-1.53072	-0.614212	0.000921	0.0121	4.5656	2	4.52432	5.76861	4.55133	4.85707	5.16645	2.79814	4.10808	4.09812	3.90001	100182	AI597013
Leng8	leukocyte receptor cluster (LRC) member 8	-1.53094	-0.614414	2.11e-14	3.95e-12	11.2908	1	11.3406	11.611	11.5251	11.5837	11.6392	10.808	10.717	11.0575	10.9813	232798	AW049671
A330076H08Rik	RIKEN cDNA A330076H08 gene	-1.53201	-0.615426	0.000288	0.004825	5.6507	2	5.6732	6.209	6.0342	5.85394	6.16973	4.53109	5.21332	5.08994	5.53916	320026	MIRH1
Prkd1	protein kinase D1	-1.53637	-0.61953	5.07e-08	2.92e-06	8.2298	1	8.68729	8.44145	8.39161	8.51427	8.45655	8.16421	7.60089	7.78342	7.62153	18760	PKD, PKD1, PKCM, PRKCM
Itpr2	inositol 1_4_5-triphosphate receptor 2	-1.54037	-0.623273	7.38e-08	4.03e-06	7.5484	1	7.86497	7.85856	7.52605	7.91045	7.9321	6.96825	7.08183	7.23814	7.20667	16439	AI649341, INSP3R-2, INSP3R-5, IP3R2, ITPR5, INSP3R2
Tbc1d10c	TBC1 domain family_ member 10c	-1.54211	-0.624903	0.00075	0.01026	4.1938	2	4.39307	4.7302	4.60777	4.85707	4.79529	3.48663	4.10808	3.17999	2.90689	108995	1810062O14RIK, AI428527
Itga9	integrin alpha 9	-1.54271	-0.625467	1.92e-09	1.49e-07	8.7493	1	8.99797	9.06653	8.74291	9.09676	9.15209	8.4399	8.44857	8.38372	8.01761	104099	(ALPHA)9, 2610002H11RIK, 6720458D17RIK, AI461869, D130073C02, D9ERTD428E
Hsf2	heat shock factor 2	-1.54302	-0.625757	7.02e-11	7.56e-09	11.1135	1	11.2517	11.5856	11.5595	11.2756	11.1546	10.5735	10.521	10.8781	10.8023	15500	AI661205
2900055J20Rik	RIKEN cDNA 2900055J20 gene	-1.54402	-0.626694	2.41e-06	8.2e-05	6.9271	2	7.16065	7.16294	7.094	7.03661	7.58391	6.52408	6.40822	6.44749	6.5524	73001	-
Flnb	filamin_ beta	-1.54499	-0.627598	9.22e-12	1.14e-09	9.6363	1	9.70296	9.85009	9.73807	10.0197	10.136	9.30247	9.11901	9.18573	9.29413	286940	AL024016, FLN-B
Sh3pxd2a	SH3 and PX domains 2A	-1.54651	-0.629016	6.23e-13	9.56e-11	12.3591	1	12.2937	12.7429	12.7008	12.5038	12.7974	11.9657	11.8375	12.0235	11.9693	14218	2310014D11RIK, AA589508, AI256723, AI413738, C230050L11, EG329070, FISH, GM5098, SH3MD1, TSK5, TKS5
Lrrc9	leucine rich repeat containing 9	-1.5478	-0.630221	0.000576	0.008372	4.9078	2	4.95496	5.18079	5.22791	5.89692	5.21246	4.02804	3.94858	4.09812	4.85086	78257	4921529O18RIK, 4930432K16RIK
Nedd9	neural precursor cell expressed_ developmentally down-regulated gene 9	-1.54822	-0.630611	1.95e-15	4.35e-13	10.1473	1	10.232	10.5997	10.3742	10.2974	10.4994	9.7184	9.74696	9.80865	9.69573	18003	CAS-L, CASL, HEF1, MEF1, NEDD-9, P105
Ftx	Ftx transcript_ Xist regulator (non-protein coding)	-1.54863	-0.630994	5.3e-10	4.69e-08	8.8175	1	8.98663	9.41901	8.93159	9.04277	8.99972	8.48855	8.25758	8.3872	8.4518	78878	B230206F22RIK, BB219131, NCRNA00182, THCYTX
Trhr	thyrotropin releasing hormone receptor	-1.55201	-0.634137	2.56e-08	1.55e-06	9.433	1	9.65184	9.83864	9.77704	9.91774	9.26828	9.25706	9.01212	8.94026	8.74508	22045	TRH-R1
Foxo6	forkhead box O6	-1.55203	-0.63416	3.65e-20	1.27e-17	10.0551	1	10.3216	10.3644	10.2721	10.3223	10.2793	9.71694	9.73019	9.48095	9.68112	329934	-
Zfhx2os	zinc finger homeobox 2_ opposite strand	-1.55238	-0.634485	0.000435	0.006707	5.5897	2	5.72869	6.13602	5.19145	5.85394	6.64272	5.26432	4.44342	4.86891	5.14393	432855	ZFHX2AS
D7Ertd443e	DNA segment_ Chr 7_ ERATO Doi 443_ expressed	-1.55244	-0.634537	2.32e-07	1.07e-05	7.5475	1	7.87115	7.78886	7.67213	7.68381	8.1067	7.24401	7.30408	6.9396	6.90518	71007	4933400E14RIK, FATS, GM497
Snhg11	small nucleolar RNA host gene 11	-1.55288	-0.634944	1.29e-14	2.47e-12	14.0053	1	14.1583	14.4428	14.1307	14.2695	14.3054	13.3719	13.5127	13.7207	13.7456	319317	A930034L06RIK, AI854265, AL022637, AW319638, E130013N09RIK
Adgrf5	adhesion G protein-coupled receptor F5	-1.55313	-0.635179	0.000337	0.005432	6.256	2	7.11972	5.70276	6.22667	7.15641	6.42552	5.67796	5.87674	5.78194	5.21779	224792	8430401C09RIK, 9330185D23, AI528491, GPR116, MKIAA0758
Stc1	stanniocalcin 1	-1.55371	-0.635719	3.23e-06	0.000106	7.8112	1	8.06148	7.52871	7.99132	8.34225	8.4373	7.46157	7.18386	7.4983	7.23362	20855	STC
Snhg14	small nucleolar RNA host gene 14	-1.55416	-0.636139	1.37e-13	2.31e-11	10.1029	1	10.2054	10.371	10.3204	10.4268	10.4901	9.46587	9.61038	9.83818	9.8195	52480	AU018661, D7ERTD715E, LNCAT
Dffb	DNA fragmentation factor_ beta subunit	-1.55513	-0.637034	2.82e-06	9.41e-05	6.6417	2	6.75567	7.13824	7.03349	6.78534	6.97182	6.27743	6.02406	6.15276	6.28673	13368	40KDA, 5730477D02RIK, CAD, CPAN, DFF40, DIDFF
Bcar1	breast cancer anti-estrogen resistance 1	-1.55714	-0.6389	1.26e-14	2.44e-12	11.9096	1	12.2422	12.3069	12.2425	11.9088	12.1257	11.485	11.3099	11.5498	11.6257	12927	AI385681, CAS, CRKAS
Cyp4f15	cytochrome P450_ family 4_ subfamily f_ polypeptide 15	-1.55784	-0.639545	0.000375	0.005933	5.4213	2	5.78213	6.34473	5.36519	5.74054	5.70615	5.05873	3.86169	5.15668	4.80367	106648	AI787289, CYP4F-15
Gabrg3	gamma-aminobutyric acid (GABA) A receptor_ subunit gamma 3	-1.56011	-0.641649	1.26e-05	0.000346	8.4209	1	8.03421	8.46647	8.76789	8.93864	9.16677	8.05768	8.00734	7.5238	8.0684	14407	B230362M20RIK, GABRG-3
Clec12a	C-type lectin domain family 12_ member a	-1.5615	-0.642935	5.27e-08	3.02e-06	7.5735	1	7.90165	7.88849	7.79266	8.00679	7.68527	7.37548	6.92994	7.23814	6.94921	232413	CLL-1, D230024O04, KLRL1, MICL
Aftph	aftiphilin	-1.56414	-0.645367	1.09e-15	2.54e-13	13.2707	1	13.4202	13.7083	13.6293	13.4163	13.4725	12.7651	12.6825	13.0275	12.9203	216549	-
Dsg1c	desmoglein 1 gamma	-1.56427	-0.645485	4.04e-09	2.93e-07	7.7535	1	7.95498	8.11424	7.89824	8.18208	7.99925	7.29179	7.39197	7.10927	7.47863	211924	9330156N18, DSG1GAMMA, DSG6, DSG1G
Ngfr	nerve growth factor receptor (TNFR superfamily_ member 16)	-1.56518	-0.646328	0.000262	0.004445	6.0043	2	7.44373	5.27443	6.50443	7.04619	5.64035	4.4208	5.1778	4.78701	3.98706	18053	LNGFR, TNFRSF16, P75, P75NGFR, P75NTR
Pou3f1	POU domain_ class 3_ transcription factor 1	-1.56848	-0.649363	3.03e-18	9.3e-16	10.991	1	11.1505	11.2445	11.2856	11.3543	11.2306	10.7378	10.5637	10.6129	10.3689	18991	OCT-6, OCT6, OTF-6, OTF6, SCIP, TEST1, TST-1, TST1
Slc39a2	solute carrier family 39 (zinc transporter)_ member 2	-1.56855	-0.649427	8.87e-05	0.001841	5.8628	2	6.24871	5.97797	5.88235	6.43786	6.44493	5.44423	4.81119	5.64917	5.28805	214922	F730005G13RIK, GM1789, GM289, ZIP2
Crip3	cysteine-rich protein 3	-1.56911	-0.649945	0.000449	0.00686	4.5485	2	5.21022	5.27443	4.55133	4.56895	5.34229	3.78259	4.3823	3.71089	3.07529	114570	TLP, TLP-A, TLP-B, TLMP
Pcdhb1	protocadherin beta 1	-1.57063	-0.651345	0.000123	0.002386	3.1779	2	3.17063	4.07139	4.15666	3.14891	4.60143	2.39339	1.48799	0.85304	1.92057	93872	PCDHBA
Meg3	maternally expressed 3	-1.57086	-0.651556	2.7e-11	3.12e-09	16.2799	1	16.4201	16.4921	16.27	16.5222	16.9581	15.7606	15.8517	15.8832	15.8892	17263	2900016C05RIK, 3110050O07RIK, 6330408G06RIK, AI425946, AW108224, D12BWG1266E, GTL2, R74756, R75394
Six3	sine oculis-related homeobox 3	-1.57151	-0.652148	3.51e-13	5.57e-11	11.5441	1	11.9898	11.8108	11.6592	11.7877	11.8004	11.3812	10.9073	11.1663	10.968	20473	E130112M24RIK, SIX3A, SIX3ALPHA, SIX3B, SIX3BETA
Gimap8	GTPase_ IMAP family member 8	-1.57269	-0.653231	1.29e-05	0.000353	6.5944	2	6.44372	6.99427	6.95952	6.85238	7.22847	6.39877	6.08287	5.92283	5.93916	243374	GM457, IAN9, IMAP8
Adamts16	a disintegrin-like and metallopeptidase (reprolysin type) with thrombospondin type 1 motif_ 16	-1.57632	-0.656562	8.75e-05	0.001826	5.6904	2	5.83366	5.92119	6.13364	5.89692	6.40586	5.16519	4.61262	5.39648	5.28805	271127	-
Aff2	AF4/FMR2 family_ member 2	-1.58127	-0.661086	9.93e-06	0.00028	8.1387	1	7.80168	8.15174	8.62824	8.53142	8.91181	7.37548	7.72916	7.37758	7.94336	14266	FMR2P, FMR2, OX19, OXH
Kcnq1ot1	KCNQ1 overlapping transcript 1	-1.58674	-0.666065	3.32e-05	0.000801	10.6105	1	11.16	11.2197	10.4143	10.4359	11.2355	9.99468	10.0542	10.2585	9.87191	63830	KVLQT1-AS, LIT1, TSSC8
Gpc6	glypican 6	-1.58703	-0.666333	3.83e-07	1.68e-05	7.6506	1	7.95498	7.79677	7.8108	8.11995	8.05713	7.56889	6.80743	7.26107	6.93832	23888	-
Notch1	notch 1	-1.59877	-0.676966	5.93e-07	2.41e-05	7.8513	1	8.11453	8.31492	8.5331	7.91045	7.81022	7.39749	7.5038	7.50471	6.96001	18128	9930111A19RIK, MIS6, N1, TAN1, LIN-12
Hspb1	heat shock protein 1	-1.604	-0.681672	2.52e-05	0.00063	2.9698	2	3.80809	3.8459	3.99681	2.64306	4.37742	0	0.927885	2.07902	0	15507	27KDA, HSP25
Dctd	dCMP deaminase	-1.60528	-0.682828	2.45e-08	1.5e-06	7.3164	2	7.45199	7.38914	7.84641	7.76144	7.59263	6.93854	6.76016	6.87169	6.81287	320685	6030466N05RIK
Thsd4	thrombospondin_ type I_ domain containing 4	-1.61942	-0.695481	6.37e-08	3.51e-06	8.1429	1	8.11973	8.45151	8.50737	8.37301	8.74183	7.8763	7.31229	7.41213	7.88788	207596	ADAMTSL-6, ADAMTSL6, AI585901, ADAMTSL4, B230114P05RIK
Ovgp1	oviductal glycoprotein 1	-1.62068	-0.696601	5.01e-05	0.00114	5.3152	2	5.90767	5.70276	5.73813	5.66796	5.499	4.477	4.66489	4.50907	5.14393	12659	120KDA, AU016433, AU019448, CHIT5, MOGP, OGP, MUC9
Frem2	Fras1 related extracellular matrix protein 2	-1.63158	-0.70627	1.65e-06	5.93e-05	6.4261	2	6.55537	6.75532	6.53386	6.76228	7.14789	5.85804	6.02406	5.90352	5.77761	242022	6030440P17RIK, 8430406N05RIK, GM409, B2B1562CLO, MY, NE, NV1
Stard5	StAR-related lipid transfer (START) domain containing 5	-1.63395	-0.70836	1.72e-18	5.37e-16	9.3264	1	9.6356	9.51086	9.53661	9.7506	9.61726	8.81173	8.86071	8.77749	9.01999	170460	2310058G22RIK, AI607880, D7ERTD152E
6430411K18Rik	RIKEN cDNA 6430411K18 gen	-1.63743	-0.711437	6.1e-06	0.000183	6.2711	2	6.55537	6.87974	6.20854	6.58965	6.83145	5.87904	5.58283	5.96067	5.28805	76880	PEG11AS
Slitrk6	SLIT and NTRK-like family_ member 6	-1.64017	-0.713844	9.68e-07	3.71e-05	7.4917	1	7.73549	7.69035	7.88688	8.27867	7.38733	7.24401	6.5949	7.08377	6.78884	239250	4832410J21RIK, SLTK6
Gucy1a3	guanylate cyclase 1_ soluble_ alpha 3	-1.64829	-0.720973	6.11e-26	3.09e-23	13.4148	1	13.7488	13.7232	13.7014	13.6913	13.6364	13.1605	12.7974	12.9316	12.8987	60596	1200016O07RIK, SGC-ALPHA1
Gpr88	G-protein coupled receptor 88	-1.64986	-0.72234	7.73e-23	3.45e-20	15.0303	1	15.3108	15.3085	15.2381	15.3719	15.3568	14.813	14.4712	14.5126	14.4298	64378	AW061286, STRG
Chd7	chromodomain helicase DNA binding protein 7	-1.65318	-0.725247	1.13e-13	1.95e-11	9.1681	1	9.36273	9.69995	9.28302	9.38977	9.56723	8.89401	8.57344	8.64429	8.59726	320790	A730019I05RIK, CYCN, CYN, DZ, EDY, FLO, GENA 47, GENA 60, GENA 52, LDA, MT, OBT, TODO, WBE1, WHI, METIS
Grik3	glutamate receptor_ ionotropic_ kainate 3	-1.6532	-0.725262	2.05e-15	4.51e-13	12.8768	1	12.8347	13.1645	13.2107	13.1401	13.4443	12.2843	12.5357	12.3674	12.3857	14807	9630027E11, GLUK3, GLUR7-3, GLUR-7, GLUR7
Nes	nestin	-1.65485	-0.7267	1.17e-05	0.000322	5.747	2	5.72869	6.583	6.17157	6.05706	5.99648	5.26432	5.104	5.18893	4.98381	18008	AA166324, C78523, ESTM46
Necab1	N-terminal EF-hand calcium binding protein 1	-1.655	-0.726829	3.68e-21	1.41e-18	12.3652	1	12.5278	12.7238	12.7249	12.8378	12.4255	11.9239	11.9401	11.8669	11.8459	69352	1700003H21RIK, EFCBP1, STIP-1
Six3os1	SIX homeobox 3_ opposite strand 1	-1.65884	-0.730176	1.06e-11	1.29e-09	8.7533	1	8.98093	9.23032	8.86948	9.04993	9.14618	8.58759	8.15168	8.14981	8.07338	100043902	D17MGI26, E130112H22RIK, RNCR1, SIX3OS
Arl5c	ADP-ribosylation factor-like 5C	-1.65971	-0.730928	1.16e-06	4.3e-05	6.1984	2	6.47651	6.36616	6.5769	6.61562	6.70841	5.52642	5.37892	5.6258	5.98218	217151	ARL12, BC065791
Jag1	jagged 1	-1.6682	-0.738288	6.35e-08	3.51e-06	7.4465	1	7.41864	7.97472	7.45092	7.9261	8.01881	7.10827	6.97204	6.66942	6.82474	16449	ABE2, GSFABE2, HTU, OZZ, SER-1
Notch2	notch 2	-1.67187	-0.741463	2.13e-09	1.64e-07	7.9534	1	8.52826	8.13935	8.5476	8.07387	7.99268	7.46851	7.60089	7.2985	7.33667	18129	AI853703, N2
Bmp7	bone morphogenetic protein 7	-1.67219	-0.741743	1.07e-06	4.05e-05	6.7115	2	7.14033	7.15064	7.12333	7.00749	6.90334	6.46973	6.19375	5.3686	6.28673	12162	OP1
Wwtr1	WW domain containing transcription regulator 1	-1.68717	-0.754607	3.13e-07	1.39e-05	6.8672	2	6.84627	7.21111	7.2079	7.51476	7.25069	6.53736	6.48291	5.80293	6.23431	97064	2310058J06RIK, 2610021I22RIK, C78399, TAZ
Arg2	arginase type II	-1.69608	-0.762201	4.25e-10	3.85e-08	8.0383	1	8.44787	8.12685	8.35086	8.29884	8.57575	7.77347	7.24522	7.67376	7.21571	11847	AII, AU022422
Th	tyrosine hydroxylase	-1.69804	-0.763869	2.64e-13	4.27e-11	8.0927	1	8.58575	8.42622	8.29181	8.528	8.18379	7.6197	7.60758	7.61563	7.46353	21823	-
Rbp1	retinol binding protein 1_ cellular	-1.6995	-0.765109	1.54e-09	1.23e-07	7.9457	1	8.64103	8.27582	8.1084	8.25822	8.0317	7.65667	7.48938	7.15896	7.23362	19659	CRBPI, CRBP, RBP-1
Brs3	bombesin-like receptor 3	-1.70191	-0.767152	1.51e-05	0.0004	5.7468	2	6.32271	5.44525	6.61869	6.50884	5.64035	5.02143	4.61262	5.25134	5.10554	12209	BRS-3
Mfge8	milk fat globule-EGF factor 8 protein	-1.70561	-0.770287	3.31e-15	7.11e-13	10.1541	1	10.5867	10.6143	10.2655	10.3573	10.4866	9.87168	9.42204	9.44968	9.74652	17304	AA408458, AI325141, MFG-E8, MP47, MFGM, P47, SED1, LACTADHERIN
Fn1	fibronectin 1	-1.71259	-0.776183	1.61e-05	0.000422	5.8153	2	6.15052	6.96648	6.15273	5.48289	6.21564	4.77474	4.66489	5.55334	4.89655	14268	E330027I09, FN, FN-1
Plxdc1	plexin domain containing 1	-1.71393	-0.777312	1.23e-20	4.36e-18	9.5716	1	9.85254	9.67655	9.94661	9.87135	10.0388	9.10264	8.98411	8.97072	9.18329	72324	2410003I07RIK, AI848450, TEM7
Stra6	stimulated by retinoic acid gene 6	-1.72135	-0.783544	2.83e-08	1.7e-06	7.6252	1	7.88343	8.25299	7.75567	8.0455	7.91132	7.23589	7.43022	6.56272	6.72695	20897	AI891933
Npffr1	neuropeptide FF receptor 1	-1.73774	-0.79721	1.66e-05	0.000435	4.7068	2	5.17069	5.18079	5.52024	4.39998	5.67363	4.10138	3.18941	4.09812	3.36257	237362	GM236, GPR147, NPFF1, OT7T022
Prima1	proline rich membrane anchor 1	-1.739	-0.798261	1.11e-06	4.17e-05	6.9566	2	7.02315	7.28047	7.47387	7.36975	7.5663	7.00694	5.73726	5.92283	6.0444	170952	B230212M13RIK, BB120497, PRIMA
Etv4	ets variant 4	-1.74734	-0.805163	1.13e-06	4.21e-05	5.6762	2	6.1093	6.4286	6.01346	5.85394	5.99648	4.68216	5.28186	5.01996	4.94084	18612	AW414408, PEA-3, PEA3
Vax1	ventral anterior homeobox 1	-1.7569	-0.813035	6.26e-08	3.47e-06	6.5206	2	7.15053	6.86476	7.05394	6.78534	6.59141	6.26152	5.87674	5.60205	5.72792	22326	-
Edn1	endothelin 1	-1.75766	-0.813655	1.12e-05	0.000309	3.9975	2	4.17067	4.59152	4.76491	4.56895	4.85453	3.24911	2.46269	3.04557	2.90689	13614	ET-1, PREPROET
Alk	anaplastic lymphoma kinase	-1.77734	-0.829716	6.32e-20	2.15e-17	9.4793	1	9.69602	9.77997	9.70773	9.98526	9.86061	9.11597	8.83242	8.72897	8.99395	11682	CD246, TCRZ
Gli2	GLI-Kruppel family member GLI2	-1.79345	-0.842734	1.29e-07	6.48e-06	6.2461	2	6.46021	7.0615	6.34758	6.5765	6.74017	5.62919	5.02622	5.71708	5.70242	14633	-
Iqgap2	IQ motif containing GTPase activating protein 2	-1.79527	-0.844202	1.67e-18	5.37e-16	10.2467	1	10.2862	10.5526	10.7053	10.6489	10.6883	9.93449	9.6037	9.61901	9.50241	544963	4933417J23RIK, A630053O10, AI788777
Plekhg1	pleckstrin homology domain containing_ family G (with RhoGef domain) member 1	-1.81255	-0.858018	5.58e-11	6.15e-09	7.9895	1	8.13007	8.62153	8.39962	8.16019	8.4227	7.48915	7.02298	7.08377	7.71376	213783	D10ERTD733E, GM521, MKIAA1209
Fam163a	family with sequence similarity 163_ member A	-1.8126	-0.858057	5.33e-08	3.03e-06	6.2395	2	6.74225	7.00797	6.4744	6.3478	6.60872	5.87904	5.58283	5.3686	5.21779	329274	A230106N23RIK
C7	complement component 7	-1.85192	-0.889025	5.39e-07	2.23e-05	5.2732	2	5.64463	6.209	6.0342	5.39569	5.34229	4.477	4.2517	4.4031	4.48267	109828	A530026G17, GM1238
Fig4	FIG4 homolog (S. cerevisiae)	-1.85527	-0.891627	3.84e-36	3.27e-33	11.3894	1	11.637	11.7556	11.6709	11.7621	11.8233	10.9964	10.7642	10.7516	10.6851	103199	A530089I17RIK, AI326867, SAC3
Nlrp10	NLR family_ pyrin domain containing 10	-1.85681	-0.892826	3.77e-09	2.76e-07	6.4845	2	6.82096	6.93814	6.79915	6.94743	6.97182	6.27743	5.71264	5.34017	5.59566	244202	6430548I20RIK, NALP10, NAPL10, PAN5, PYNOD
Tpbgl	predicted gene 4980	-1.86172	-0.896638	6.25e-10	5.41e-08	6.8575	2	7.18069	7.2462	7.37979	7.39245	7.06254	5.65378	6.28005	6.01565	6.5666	100503386	6430704N06, EG245190, TPBGL, GM4980
Tshz1	teashirt zinc finger family member 1	-1.86603	-0.899973	4.27e-26	2.22e-23	11.5865	1	12.0186	12.131	11.7117	11.8695	11.9153	11.156	11.0188	10.9129	10.8209	110796	5730407I04RIK, D18BWG1409E, MTSH1, NY-CO-33, SDCCAG33, TSH1, MKIAA4206, TEASHIRT1
Trpc3	transient receptor potential cation channel_ subfamily C_ member 3	-1.89984	-0.925875	4.68e-18	1.39e-15	8.4364	1	8.86807	8.85545	8.67851	8.81524	8.81448	7.39749	7.99208	7.93371	7.77008	22065	MWK, TRCP3, TRP3, TRRP3
Npy	neuropeptide Y	-1.90925	-0.933006	1.07e-13	1.85e-11	8.6024	1	8.83368	9.36946	9.18905	8.63976	8.78434	7.83389	8.13325	7.75678	7.91033	109648	0710005A05RIK
Serpinf1	serine (or cysteine) peptidase inhibitor_ clade F_ member 1	-1.93797	-0.954546	1.18e-07	6.02e-06	5.9739	2	6.91964	5.56128	6.13364	6.75061	6.70841	4.4208	4.44342	5.28156	5.38741	20317	AI195227, EPC-1, PEDF, PEDFL, SDF3
Mcub	amphiregulin	-1.94689	-0.961171	1.72e-07	8.31e-06	5.0076	2	5.75566	5.73606	5.03562	5.80965	5.42277	3.78259	4.66489	3.17999	3.48727	11839	AR, MCUB, SDGF, AREG
Ankk1	ankyrin repeat and kinase domain containing 1	-1.9651	-0.974602	1.33e-08	8.74e-07	3.1618	2	3.90763	4.35477	4.36745	3.90601	3.65967	0	1.48799	0	0	244859	9930020N01RIK
Kdr	kinase insert domain protein receptor	-1.96697	-0.975978	2.34e-08	1.44e-06	5.6401	2	5.61548	6.48845	6.4744	6.16649	5.76908	4.36232	4.50205	4.98366	4.85086	16542	6130401C07, FLK-1, FLK1, KRD-1, LY73, VEGFR-2, VEGFR2, SVEGFR-2
Gpx6	glutathione peroxidase 6	-1.99973	-0.999807	1.34e-09	1.09e-07	6.119	2	6.60069	6.36616	6.48949	6.75061	6.74017	5.83672	5.02622	5.15668	4.65208	75512	1700020G18RIK, RY2D1, OLFACTORY
Agtr1a	angiotensin II receptor_ type 1a	-2.0272	-1.01949	2.82e-08	1.7e-06	4.8974	2	5.64463	5.56128	5.66023	5.51083	4.96617	4.10138	2.46269	3.71089	4.06917	11607	1810074K20RIK, AG2S, AI551199, AT1, AT1A, AT2R1, AT2R1A, AGTR-1A, AGTR1, ANGTR-1A
Sox2	SRY (sex determining region Y)-box 2	-2.05458	-1.03884	5.71e-42	7.63e-39	9.3539	1	9.75567	9.8096	9.79082	9.65056	9.70235	8.7475	8.507	8.6816	8.67798	20674	SOX-2, LCC, YSB
Slc17a8	solute carrier family 17 (sodium-dependent inorganic phosphate cotransporter)_ member 8	-2.07563	-1.05355	1.34e-14	2.54e-12	8.3058	1	8.60441	8.83638	8.71107	8.91531	8.61482	7.46851	6.72367	7.74055	7.7823	216227	BC042593, VGLUT3
Casz1	castor zinc finger 1	-2.09127	-1.06438	1.27e-15	2.94e-13	8.0591	1	8.63741	8.55777	8.09859	8.35	8.74183	7.33804	7.10093	6.86172	7.57311	69743	2410019P08RIK, AV096627, BC040081, CST, D4ERTD432E
P2ry1	purinergic receptor P2Y_ G-protein coupled 1	-2.11653	-1.0817	5.25e-29	3.28e-26	11.0951	1	11.4458	11.7196	11.5429	11.522	11.2508	10.6062	10.1638	10.1623	10.3679	18441	P2Y1
Gpr52	G protein-coupled receptor 52	-2.13662	-1.09533	3.69e-29	2.38e-26	10.6677	1	10.7064	11.1294	11.2045	11.239	11.0673	10.0946	9.8208	9.91489	9.73399	620246	EG620246
Nt5e	5' nucleotidase_ ecto	-2.2501	-1.16999	9.83e-29	5.75e-26	10.0564	1	10.4396	10.2218	10.5183	10.7527	10.4948	9.53036	9.03464	9.07146	9.1624	23959	2210401F01RIK, AI447961, CD73, NT, NT5, ENT
Oprd1	opioid receptor_ delta 1	-2.27415	-1.18533	9.73e-27	5.21e-24	10.0032	1	10.0356	10.3157	10.4857	10.4781	10.8232	9.24295	9.14224	9.00509	9.1412	18386	DOR, DOR-1, NBOR, MDOR
Upb1	ureidopropionase_ beta	-2.30582	-1.20528	1.78e-32	1.23e-29	8.4359	1	8.98663	8.75748	9.07609	8.71674	8.8513	7.6748	7.43775	7.51747	7.66178	103149	AI195023
Ptprm	protein tyrosine phosphatase_ receptor type_ M	-2.32035	-1.21434	6.01e-41	7.04e-38	11.1676	1	11.5189	11.7971	11.6122	11.5547	11.5474	10.6203	10.1421	10.2442	10.1912	19274	RPTPMU, MKIAA4044
Pappa2	pappalysin 2	-2.37705	-1.24917	1.14e-12	1.63e-10	6.672	2	7.04518	6.95238	6.39645	7.82402	7.61849	5.81508	5.31495	4.86891	5.25335	23850	PAPP-A2, PLAC3, PAPPE
Ripk4	receptor-interacting serine-threonine kinase 4	-2.38828	-1.25597	8.87e-13	1.3e-10	5.5565	2	5.90767	5.59797	6.297	6.39353	6.40586	4.23774	3.67042	4.55928	4.42147	72388	2310069J12RIK, AI552420, ANKK2, ANKRD3, DIK, PKK, RIP4
Calcr	calcitonin receptor	-2.40596	-1.26661	1.3e-22	5.53e-20	8.6474	1	9.18566	8.87052	9.39749	9.37844	8.70609	7.8285	7.32046	7.61563	7.82428	12311	CLR
Penk	preproenkephalin	-2.41724	-1.27336	2.68e-37	2.39e-34	16.6117	1	17.1882	17.0362	16.904	16.9535	17.2549	16.0544	15.5315	15.6324	15.4708	18619	AI326464, ENK, PPA, PENK1
Sp9	trans-acting transcription factor 9	-2.46022	-1.29879	2.32e-48	3.62e-45	9.9394	1	10.3473	10.6365	10.3309	10.3223	10.3518	9.21637	8.89119	8.88228	9.06321	381373	-
Gpr6	G protein-coupled receptor 6	-2.54134	-1.34559	3.31e-40	3.44e-37	11.2553	1	11.6541	11.6272	11.642	11.7402	11.9878	10.6366	10.1224	10.1117	10.1447	140741	AI852874, GM233
C130060K24Rik	RIKEN cDNA C130060K24 gene	-2.58322	-1.36917	2.21e-14	4.09e-12	5.7599	2	5.80813	5.97797	6.72455	6.72699	6.52003	3.24911	4.5584	4.22795	4.48267	243407	-
Adora2a	adenosine A2a receptor	-2.59596	-1.37627	9.26e-47	1.33e-43	13.9333	1	14.4389	14.5125	14.2983	14.3297	14.4996	13.3092	12.8502	12.7095	12.7917	11540	A2AAR, A2AR, AA2AR
Ecel1	endothelin converting enzyme-like 1	-2.79433	-1.4825	7.6e-36	5.69e-33	9.6376	1	10.3506	9.74563	10.189	10.3971	10.0483	8.18966	8.42224	8.48783	8.7972	13599	DINE, XCE
Mdfic	MyoD family inhibitor domain containing	-2.97902	-1.57484	8.97e-27	4.94e-24	7.4359	2	7.96657	7.72394	8.23919	8.27052	7.82511	6.49716	5.78527	6.23227	5.56769	16543	KDT1, MDFID
Drd2	dopamine receptor D2	-3.19474	-1.6757	1.17e-82	4.4e-79	12.4809	1	12.9475	13.055	12.9247	13.0312	13.1641	11.5392	11.2401	11.0383	11.1189	13489	D2R, DRD-2
Tacr1	tachykinin receptor 1	-3.3133	-1.72827	3.49e-78	1.09e-74	9.1423	1	9.68378	9.66363	9.62129	9.8727	9.66147	7.62593	7.92402	8.03918	7.80044	21336	NK1R, SPR, TAC1R
Ndnf	neuron-derived neurotrophic factor	-3.84888	-1.94444	2.06e-27	1.17e-24	9.9226	1	10.3473	10.7921	10.7364	10.6668	10.6873	6.32413	7.42265	7.59773	7.91588	68169	A930038C07RIK, EPIDERMACAN
Slc10a4	solute carrier family 10 (sodium/bile acid cotransporter family)_ member 4	-5.15846	-2.36694	3.91e-61	6.66e-58	7.9919	2	8.80492	8.3476	8.73026	8.84023	8.72605	5.97973	5.02622	6.27796	5.56769	231290	E130304D01
Slc5a7	solute carrier family 5 (choline transporter)_ member 7	-7.1254	-2.83297	1.45e-96	9.03e-93	9.0883	1	9.73041	9.38529	9.78011	10.2803	9.84244	5.99904	6.43856	6.70331	6.5524	63993	CHT1
Ntrk1	neurotrophic tyrosine kinase_ receptor_ type 1	-7.28238	-2.86441	2.38e-73	6.36e-70	7.0785	2	8.00079	7.49992	7.75567	8.16019	7.79518	4.17117	4.03053	4.4031	3.07529	18211	C80751, TKR, TRKA, TRK
Slc18a3	solute carrier family 18 (vesicular monoamine)_ member 3	-7.91402	-2.98441	4.67e-72	1.09e-68	7.0062	2	7.98378	7.39957	7.47387	8.09709	7.95257	3.24911	3.03912	3.04557	4.22055	20508	VACHT, VAT
Chat	choline acetyltransferase	-8.03568	-3.00642	1.88e-108	1.76e-104	8.3439	2	9.14289	8.65238	9.07609	9.06885	9.46641	5.38672	5.44018	5.73903	5.41906	12647	B230380D24RIK
Ttc12	tetratricopeptide repeat domain 12	-9.65315	-3.271	1.35e-124	2.53e-120	7.7332	2	8.54382	8.4615	8.68508	8.26643	8.58889	4.58322	4.61262	4.78701	4.14685	235330	E330017O07RIK

## Sheet: 3_IP D1 Sus vs D1 Con 
Name	Description	Fold Change	Log Fold Change	p-Value	p-Adj	Average Log2 Expression	Cluster	D1 Con 1	D1 Con 3	D1 Con 2	D1 Con 4	D1 Sus 1	D1 Sus 2	D1 Sus 3	D1 Sus 4	D1 Sus 5	Gene ID	Alias
Pnpla2	patatin-like phospholipase domain containing 2	1.26254	0.33633	3.09e-05	0.19302	6.9181	4	6.42757	6.59917	6.48291	6.77667	7.20306	7.18887	7.09604	7.07497	7.23266	66853	0610039C21RIK, 1110001C14RIK, ATGL, TTS-2.2
Tuba8	tubulin_ alpha 8	1.2335	0.302759	0.000203	0.442153	7.2625	4	6.71143	6.99537	7.19279	6.7644	7.41195	7.34168	7.76901	7.27479	7.62925	53857	-
Cep85l	centrosomal protein 85-like	1.22358	0.291105	0.000364	0.481877	7.0399	4	6.56355	6.58712	6.62159	6.94921	7.35408	7.13412	7.13208	7.01531	7.69237	100038725	ENSMUSG00000038594, GM9766
Csmd2	CUB and Sushi multiple domains 2	1.21799	0.284503	3.69e-07	0.006903	10.6257	2	10.2857	10.5483	10.4594	10.4323	10.7164	10.8084	10.7711	10.7365	10.7846	329942	B230311I21, B230378I17, GM139, MKIAA1884
Fam135b	family with sequence similarity 135_ member B	1.21234	0.277799	0.000546	0.535502	8.3734	1	7.66878	8.35558	8.14249	8.13186	8.54704	8.46474	8.34603	8.60636	8.83588	70363	1700010C24RIK, A830008O07RIK
Heatr5a	HEAT repeat containing 5A	1.21037	0.275446	0.000719	0.561143	6.7316	4	6.30873	6.48693	6.39281	6.5524	6.90215	7.05772	6.87996	6.74841	7.1338	320487	C230081H03RIK, D930036F22RIK, MKIAA1316
Flnb	filamin_ beta	1.20523	0.269309	0.000292	0.442153	9.4495	3	9.30247	9.18573	9.11901	9.29413	9.62242	9.76557	9.21952	9.72269	9.65184	286940	AL024016, FLN-B
Fat4	FAT tumor suppressor homolog 4 (Drosophila)	1.20487	0.268882	0.000951	0.567833	8.3534	1	7.73365	8.39758	7.77148	8.22435	8.73041	8.56129	8.33833	8.3244	8.77522	329628	6030410K14RIK, 9430004M15
Pcsk1	proprotein convertase subtilisin/kexin type 1	1.19622	0.258485	0.001544	0.567833	8.4916	1	7.48231	8.3662	8.48899	8.24658	8.77519	8.74912	8.42803	8.75968	8.74948	18548	NEC-1, NEC1, PC1, PC3, PHPP-1, SPC3
Timp3	tissue inhibitor of metalloproteinase 3	1.19386	0.255639	0.001696	0.567833	8.2214	1	7.72787	7.68511	8.08131	8.21085	8.41984	8.76122	8.06303	8.52669	8.21716	21859	TIMP-3
Tln1	talin 1	1.19252	0.254014	0.001317	0.567833	8.152	1	7.77906	7.96664	7.75952	8.13663	8.31542	8.61226	8.17522	8.35681	8.09985	21894	TLN
Trip11	thyroid hormone receptor interactor 11	1.19247	0.253959	0.001062	0.567833	9.9192	3	9.57931	9.78379	9.49783	9.87619	10.2713	10.0932	9.68892	9.97973	10.2882	109181	2610511G22RIK, 3110031G15RIK, 6030460N08RIK, AI450776, GMAP-210, TRIP230
Fgfr3	fibroblast growth factor receptor 3	1.19019	0.251191	0.002081	0.567833	8.1161	4	7.52291	7.76749	7.71063	8.15084	8.56537	8.65826	7.92607	8.42336	7.91376	14184	CD333, FR3, FGFR-3, FLG-2, HBGFR, MFR3, SAM3
Kcnb2	potassium voltage gated channel_ Shab-related subfamily_ member 2	1.19018	0.25118	0.001932	0.567833	7.9033	4	7.41917	7.72414	7.60089	7.80044	8.23067	8.00221	7.98143	7.71692	8.42654	98741	9630047L19RIK, BB130875, KV2.2
Akap13	A kinase (PRKA) anchor protein 13	1.18863	0.249304	0.00118	0.567833	8.7196	1	8.28718	8.47808	8.7134	8.50808	8.626	8.72462	8.93334	9.06447	8.98826	75547	1700026G02RIK, 5730522G15RIK, 5830460E08RIK, AKAP-LBC, BRX, HT31, LBC, PROTO-LB, PROTO-LBC
Lxn	latexin	1.18634	0.246522	0.001616	0.567833	8.5483	1	8.51899	8.18221	8.34426	8.23773	8.96939	8.52982	8.42803	8.76572	8.79333	17035	-
Adamts4	a disintegrin-like and metallopeptidase (reprolysin type) with thrombospondin type 1 motif_ 4	1.18584	0.245905	0.001532	0.567833	8.4749	1	7.97228	8.47808	8.41844	8.10778	8.58347	8.66471	8.71017	8.7475	8.44039	240913	3830423K05, ADAM-TS4, ADAMTS-2, ADMP-1, MKIAA0688
Slc1a2	solute carrier family 1 (glial high affinity glutamate transporter)_ member 2	1.1849	0.244766	0.000566	0.535502	13.2563	8	12.7586	13.0974	13.2824	13.0744	13.2003	13.3385	13.4495	13.3939	13.5589	20511	1700091C19RIK, 2900019G14RIK, AI159670, EAAT2, GLT-1, GLT1, MGLT1
Plekhg1	pleckstrin homology domain containing_ family G (with RhoGef domain) member 1	1.18382	0.243452	0.00268	0.59945	7.6834	4	7.48915	7.08377	7.02298	7.71376	8.12589	8.13828	7.26784	7.87074	7.9911	213783	D10ERTD733E, GM521, MKIAA1209
Nedd9	neural precursor cell expressed_ developmentally down-regulated gene 9	1.18295	0.242386	0.000896	0.567833	9.9372	3	9.7184	9.80865	9.74696	9.69573	10.3142	10.2136	9.74235	10.0296	10.0257	18003	CAS-L, CASL, HEF1, MEF1, NEDD-9, P105
Zfp458	zinc finger protein 458	1.18231	0.241604	0.002764	0.59945	6.9394	4	6.67585	6.73641	6.53999	6.84818	7.11621	7.01794	7.27591	7.01531	7.16751	238690	BC062958, RSLCAN-7, ZNF728, MSZF59-2
Sparcl1	SPARC-like 1	1.1821	0.241353	5.61e-05	0.262463	12.9705	8	12.5922	12.8899	12.8693	12.8451	13.1383	13.1815	13.0744	13.0928	12.9602	13602	ECM2, SC1, HEVIN, MAST9
Pgm1	phosphoglucomutase 1	1.18132	0.240394	0.001355	0.567833	5.3976	5	4.72919	5.31116	4.90109	4.7044	5.49183	6.02903	5.67729	5.42217	5.95109	66681	3230402E02RIK, PGM-1, PGM2
Flna	filamin_ alpha	1.18123	0.240295	0.002133	0.568578	9.175	3	8.87845	9.17972	8.74105	8.99395	9.22135	9.29395	9.00796	9.60282	9.46341	192176	ABP-280, DILP2, F730004A14RIK, FLN1, GENA 379, FILAMIN-1
Tmem163	transmembrane protein 163	1.18082	0.239783	0.003322	0.628344	8.0431	4	7.2681	7.94791	8.10515	7.60786	8.15523	7.9765	8.55291	8.26159	8.19008	72160	2610024A01RIK, SV31
Ndrg1	N-myc downstream regulated gene 1	1.17912	0.237713	0.002612	0.59945	8.7747	1	8.18545	8.72623	8.72575	8.52273	8.91325	9.05695	9.01038	9.04222	8.59703	17988	CAP43, CMT4D, DRG1, HMSNL, NMSL, NDR1, NDRL, PROXY1, RTP, TDD5
Snhg14	small nucleolar RNA host gene 14	1.17826	0.23666	0.000945	0.567833	9.8763	3	9.46587	9.83818	9.61038	9.8195	9.90602	10.1506	9.8231	10.1079	10.0424	52480	AU018661, D7ERTD715E, LNCAT
Sez6l	seizure related 6 homolog like	1.17767	0.235937	0.00067	0.545824	12.4434	7	11.9176	12.2954	12.3792	12.4123	12.457	12.5464	12.6672	12.6486	12.5345	56747	AI843918, AIG1, AW539724, ACIG1, BSRP-B, MKIAA0927
Chrm3	cholinergic receptor_ muscarinic 3_ cardiac	1.17731	0.2355	0.003046	0.59945	9.3904	3	8.86008	9.27293	9.48698	8.96207	9.42578	9.28351	9.78541	9.58069	9.6258	12671	CHRM-3, M3, M3R
Ryr1	ryanodine receptor 1_ skeletal muscle	1.17694	0.235035	0.001426	0.567833	9.4777	3	9.46065	9.28043	9.07382	9.30899	9.52652	9.78495	9.36289	9.61627	9.75337	20190	AI528790, RYR-1, RYR, SKRR
Hs6st3	heparan sulfate 6-O-sulfotransferase 3	1.17684	0.234923	0.003946	0.639445	8.2683	1	7.86581	7.64499	8.19231	8.25537	8.30237	8.48311	8.11347	8.43479	8.83238	50787	6OST3, HS6ST-3
Xkr4	X Kell blood group precursor related family member 4	1.17595	0.233832	0.004194	0.639445	7.9734	4	7.5362	7.47886	7.58742	8.11263	7.96952	7.90744	8.20089	8.06472	8.58876	497097	AY534250, GM210, XRG4, MKIAA1889
Cep192	centrosomal protein 192	1.17472	0.232314	0.004429	0.639445	7.8562	4	7.48231	7.9432	7.15674	7.68149	8.27144	8.26686	7.81407	7.93655	7.87348	70799	4631422C13RIK, D430014P18RIK
Cdh20	cadherin 20	1.17328	0.230553	0.004118	0.639445	7.5161	4	6.93854	7.26107	7.57381	7.33667	7.67086	7.54425	7.80852	7.65311	7.73045	23836	CDH7
Mdn1	midasin homolog (yeast)	1.17319	0.230442	0.001929	0.567833	10.6599	2	10.2935	10.5692	10.2752	10.6989	10.764	10.8988	10.4931	10.878	10.9093	100019	4833432B22RIK, A130070M06, AA958993, D4ABB1E, GM135
Tox3	TOX high mobility group box family member 3	1.17307	0.230294	0.004661	0.639445	7.7047	4	6.79117	7.75139	7.46748	7.4711	7.50605	7.92367	8.23443	7.92038	7.89376	244579	500-9, BC052044, C230068E13, CAGF9, TNRC9
Sel1l3	sel-1 suppressor of lin-12-like 3 (C. elegans)	1.17249	0.229579	0.003777	0.639445	9.506	3	8.99369	9.32645	9.60871	9.1624	9.4536	9.46269	9.96221	9.72114	9.64188	231238	2310045A20RIK, AI429585, MKIAA0746
Mpdz	multiple PDZ domain protein	1.17226	0.229295	0.002958	0.59945	10.0455	3	9.47968	9.90036	10.0761	9.86187	10.2499	10.3329	10.2948	10.1627	9.86201	17475	AI225843, B930003D11RIK, MUPP1
Grin2a	glutamate receptor_ ionotropic_ NMDA2A (epsilon 1)	1.17165	0.228546	0.004873	0.642377	8.4476	1	8.03914	7.95262	7.85258	8.60071	8.50966	8.0767	8.71017	8.67223	9.12893	14811	GLUN2A, NMDAR2A, NR2A
Ankrd34c	ankyrin repeat domain 34C	1.17131	0.228127	0.003913	0.639445	6.1612	5	5.35708	6.16902	6.04393	5.51006	6.49113	6.21641	6.63828	6.18826	6.51958	330998	B230218L05RIK, BB276295, GM771
Vps13c	vacuolar protein sorting 13C (yeast)	1.1713	0.228113	0.000855	0.567833	10.3821	2	10.1796	10.2288	10.0283	10.387	10.6655	10.5109	10.3292	10.4125	10.5922	320528	AI552542, AV026040, C230055H22RIK, W51662, CHOREIN
Cntn2	contactin 2	1.17123	0.22802	0.000448	0.494028	11.627	7	11.233	11.3843	11.6553	11.5442	11.657	11.7549	11.8332	11.7662	11.716	21367	D130012K04RIK, TAG-1, TAX
Flt3	FMS-like tyrosine kinase 3	1.17082	0.227522	0.005281	0.647078	6.714	4	5.96014	6.32225	6.5677	6.8009	6.90215	6.88055	6.93198	7.00512	6.87282	14255	B230315G04, CD135, FLK-2, FLK2, FLT-3, LY72, WMFL
Sh3d19	SH3 domain protein D19	1.17046	0.22708	0.004712	0.639445	7.2471	4	6.69967	7.04906	7.04287	7.27746	7.43605	7.40472	7.43582	7.33297	7.45822	27059	AW011754, KRYN
Smoc1	SPARC related modular calcium binding 1	1.16915	0.225462	0.005765	0.662237	7.1749	4	6.62702	7.19909	6.79576	7.00242	7.2938	7.66505	7.17589	7.48733	7.1338	64075	2600002F22RIK, AI848508, SRG
Tnks	tankyrase_ TRF1-interacting ankyrin-related ADP-ribose polymerase	1.16901	0.225283	0.001978	0.567833	11.3171	7	11.1534	11.0504	11.0456	11.2849	11.5029	11.4914	11.128	11.3348	11.7156	21951	4930554K12RIK, AI662855, ARTD5, C86528, D130072O21RIK, TANK1, MTNKS1
Itpr2	inositol 1_4_5-triphosphate receptor 2	1.16802	0.22407	0.006074	0.662237	7.389	4	6.96825	7.23814	7.08183	7.20667	7.83699	7.8463	7.01152	7.54473	7.52042	16439	AI649341, INSP3R-2, INSP3R-5, IP3R2, ITPR5, INSP3R2
Chd9	chromodomain helicase DNA binding protein 9	1.16745	0.223363	0.000168	0.442153	10.7232	2	10.5177	10.5745	10.5289	10.6572	10.8503	10.8164	10.6843	10.8159	10.9963	109151	1810014J18RIK, 9030205D12RIK, A330063D19RIK, AD013, PRIC320, MKIAA0308
Plxdc2	plexin domain containing 2	1.16716	0.223005	0.00192	0.567833	9.6423	3	9.19139	9.56321	9.48698	9.59885	9.67063	9.63527	9.96221	9.7984	9.76259	67448	1200007L24RIK, 5430431D22RIK, AI646728, AU022916, AV231634, TEM7R
Csmd1	CUB and Sushi multiple domains 1	1.16629	0.221931	0.000601	0.535502	10.9097	2	10.8127	10.9196	10.4977	10.7394	10.9891	10.9708	11.024	11.0239	11.1213	94109	B930082H09, MKIAA1890
Tenm1	teneurin transmembrane protein 1	1.16621	0.22183	0.00264	0.59945	9.9836	3	9.8519	9.9506	9.50501	9.86761	10.1356	10.0107	9.9907	10.0271	10.3761	23963	ODZ1, ODZ2, TCAP-1, TEN-M1, TEN-1
Tmem132d	transmembrane protein 132D	1.16533	0.220744	0.00176	0.567833	9.5839	3	9.19768	9.33188	9.62199	9.47632	9.78923	9.52786	9.70396	9.74582	9.76259	243274	C630028F04RIK
Scyl2	SCY1-like 2 (S. cerevisiae)	1.16433	0.219494	0.001659	0.567833	9.5564	3	9.36151	9.38156	9.50859	9.30052	9.797	9.73523	9.47059	9.52829	9.83255	213326	AU015688, AW536445, BC030932, CVAK104, D10ERTD802E
Eif4g1	eukaryotic translation initiation factor 4_ gamma 1	1.16295	0.217794	0.000587	0.535502	13.5284	8	13.3728	13.5073	13.4428	13.148	13.6129	13.738	13.4805	13.643	13.7174	208643	E030015G23RIK, EIF-4-GAMMA 1, EIF-4G 1, EIF-4G1, EIF4GI
Kcnq1ot1	KCNQ1 overlapping transcript 1	1.16285	0.217661	0.005072	0.647078	10.2454	2	9.99468	10.2585	10.0542	9.87191	10.3442	10.6078	10.0066	10.2527	10.6249	63830	KVLQT1-AS, LIT1, TSSC8
Unc13b	unc-13 homolog B (C. elegans)	1.16225	0.216921	0.003455	0.639445	8.9935	1	8.66221	8.87486	8.98668	8.72938	9.034	8.94211	9.37421	9.08397	9.14876	22249	MUNC13-1, MUNC13-2, UNC13A, UNC13H1, UNC13H2
Gm14305	predicted gene 14305	1.16219	0.216849	0.006116	0.662237	7.0836	4	7.0259	6.74728	6.5949	6.5524	7.74349	6.76516	7.61838	6.77263	7.43073	100043387	OTTMUSG00000016251
Rxfp1	relaxin/insulin-like family peptide receptor 1	1.16196	0.21656	0.004117	0.639445	5.4451	5	4.58322	5.31116	5.06564	5.14393	5.25941	5.96772	5.83864	5.84409	5.72828	381489	GM1018, LGR7
Plxna3	plexin A3	1.16165	0.216173	0.004514	0.639445	8.7706	1	8.3637	8.71796	8.42981	8.80021	8.91039	9.12171	8.87606	8.81029	8.78611	18846	PLEXA3, PLXA3, PLXN3, PLXN4, SEX, MKIAA4078
Ryr2	ryanodine receptor 2_ cardiac	1.16141	0.215873	0.000139	0.434888	11.6942	7	11.4893	11.6632	11.4304	11.6039	11.8085	11.7591	11.6906	11.8779	11.8604	20191	9330127I20RIK, RYR-2
Grb14	growth factor receptor bound protein 14	1.16139	0.215851	0.007421	0.721256	8.1982	1	7.73941	8.10826	8.25332	7.7762	8.28477	8.27953	8.56614	8.54439	8.04045	50915	AI505286
Dock9	dedicator of cytokinesis 9	1.16132	0.215764	0.002092	0.567833	11.2876	7	10.8398	11.2451	11.2216	11.1499	11.2311	11.3629	11.6131	11.4254	11.381	105445	AA959601, AW538057, B230309H04RIK, D14WSU89E, ZIZIMIN1, MKIAA1058
Ldlr	low density lipoprotein receptor	1.16058	0.214844	0.004573	0.639445	9.3605	3	9.09368	9.36048	9.20536	9.04049	9.27357	9.25171	9.72623	9.55298	9.6034	16835	HLB301
Mgat5	mannoside acetylglucosaminyltransferase 5	1.16018	0.214344	0.00491	0.642377	9.726	3	9.25304	9.47769	9.6882	9.7102	9.68579	9.72755	9.8231	9.86329	10.1503	107895	4930471A21RIK, 5330407H02RIK, AI480971, GLCNAC-TV
Nav2	neuron navigator 2	1.15976	0.21383	0.002056	0.567833	9.6314	3	9.26904	9.5524	9.54391	9.49871	9.59592	9.76857	9.68134	9.72114	9.96304	78286	5330421F07RIK, AU067780, BQ960892, HELAD1, POMFIL2, RAINB1, RAINB2, UNC53H2, MKIAA3015
Tnr	tenascin R	1.15888	0.212726	0.008038	0.734244	10.4853	2	10.2316	10.2063	10.1886	10.4573	10.4486	10.3042	10.4267	10.6991	11.1377	21960	J1-TENASCIN, TN-R, JANUSIN, RESTRICTIN
Snx9	sorting nexin 9	1.15839	0.212127	0.008788	0.765427	7.0388	4	6.78004	6.94905	6.85319	6.72695	7.31994	7.3577	7.21001	6.88802	7.20045	66616	2700073N08RIK, SDP1, SH3PX1
Bcor	BCL6 interacting corepressor	1.15835	0.21207	0.004406	0.639445	10.3858	2	10.3359	10.2365	9.98526	10.266	10.7041	10.6916	10.1919	10.4183	10.4982	71458	5830466J11RIK, 8430401K06RIK, BCORR, D930024N20RIK, MKIAA1575
Slc39a12	solute carrier family 39 (zinc transporter)_ member 12	1.15825	0.21195	0.005268	0.647078	5.9295	5	5.23203	5.71708	5.31495	5.82564	6.55122	6.54498	5.83864	6.24131	5.66675	277468	AW046938, GM731
Samd12	sterile alpha motif domain containing 12	1.15821	0.211895	0.008963	0.769946	6.6441	4	6.30873	6.18509	6.43856	6.52357	6.85525	6.41321	6.6996	6.87689	7.28478	320679	A830094I09RIK
Tmem181b-ps	transmembrane protein 181B_ pseudogene	1.15762	0.211164	0.006224	0.662237	10.8154	2	10.7066	10.4495	10.7657	10.5814	10.7189	11.2321	10.8319	11.1905	10.6736	547127	TMEM181B
Alms1	Alstrom syndrome 1	1.1566	0.209887	0.006381	0.6676	8.0822	4	7.90218	7.92895	7.89696	7.88788	8.34118	8.3927	7.88442	8.19143	8.23317	236266	BBB
Birc6	baculoviral IAP repeat-containing 6	1.15625	0.209452	0.001437	0.567833	11.7584	7	11.5372	11.7599	11.4855	11.6291	11.9779	11.9724	11.6325	11.8115	11.9267	12211	A430032G04RIK, A430040A19RIK, AA501170, BRUCE, D630005A10RIK, MKIAA1289
Dscam	Down syndrome cell adhesion molecule	1.15541	0.20841	0.00494	0.642377	10.1034	2	9.52371	10.0228	10.1774	9.93622	10.1909	10.2398	10.2808	10.2505	10.174	13508	4932410A21RIK
Rai14	retinoic acid induced 14	1.15535	0.208325	0.007694	0.726292	7.1766	4	6.73466	6.74728	7.48212	5.96083	7.28498	7.25879	7.6866	7.48733	7.33509	75646	1700008J19RIK, 1700020L11RIK, ANKYCORBIN, NORPEG, MKIAA1334
Baz2b	bromodomain adjacent to zinc finger domain_ 2B	1.15444	0.207191	0.001352	0.567833	9.659	3	9.35964	9.58911	9.47422	9.6109	9.7529	9.84159	9.65372	9.70549	9.88245	407823	5830435C13RIK, BC053917, D2ERTD794E
Ftx	Ftx transcript_ Xist regulator (non-protein coding)	1.15398	0.206615	0.009851	0.790925	8.597	1	8.48855	8.3872	8.25758	8.4518	8.70087	9.07886	8.27528	8.84212	8.70809	78878	B230206F22RIK, BB219131, NCRNA00182, THCYTX
Rasa4	RAS p21 protein activator 4	1.15383	0.206432	0.006829	0.691326	5.6388	5	4.94379	5.31116	5.63617	5.14393	5.63755	6.33444	5.96389	5.88911	5.63498	54153	AA793972, AW112107, BB079060, CAPRI, GAPL
Gse1	genetic suppressor element 1	1.15312	0.205544	0.000438	0.494028	11.7647	7	11.6179	11.64	11.5559	11.6859	12.046	11.9255	11.7742	11.8075	11.7646	382034	2210013I18RIK, MKIAA0182
Mta3	metastasis associated 3	1.15278	0.205115	0.002691	0.59945	9.8629	3	9.56156	9.63373	9.7424	9.88614	9.97071	9.9722	9.77405	10.0258	10.1176	116871	1110002J22RIK, MKIAA1266
Fam161a	family with sequence similarity 161_ member A	1.15261	0.204904	0.005128	0.647078	4.9676	5	4.477	4.60779	4.50205	4.65208	4.93789	5.35221	5.15387	5.45248	5.50037	73873	4930430E16RIK
Zfp369	zinc finger protein 369	1.15231	0.204526	0.012028	0.846803	8.4746	1	8.15993	8.06548	8.0765	8.50808	8.44382	8.41966	8.37263	8.50877	9.31339	170936	B930030B22RIK, D230020H11RIK, NRIF2
0610030E20Rik	RIKEN cDNA 0610030E20 gene	1.1522	0.204394	0.005213	0.647078	8.2614	1	8.10749	8.1782	8.04233	8.07338	8.32836	8.27953	8.25091	8.55839	8.48564	68364	1500031N04RIK, 2810411C16RIK, AI461894
Nav1	neuron navigator 1	1.15215	0.204328	0.000276	0.442153	11.9004	7	11.6292	11.7546	11.7945	11.8693	11.893	11.9623	11.9899	12.0488	12.1033	215690	9530089B19, 9930003A20RIK, C230080M11RIK, POMFIL3, UNC53H1, MKIAA1151, STEERIN-1
Aftph	aftiphilin	1.1518	0.203891	0.006128	0.662237	13.0225	8	12.7651	13.0275	12.6825	12.9203	13.4267	13.295	12.8797	13.0759	12.9706	216549	-
Klf11	Kruppel-like factor 11	1.15163	0.203678	0.012388	0.849818	7.0405	4	6.74614	6.8314	7.05271	6.649	7.30256	6.97704	7.25155	7.00512	7.44912	194655	9830142A17, D12ERTD427E, TIEG2, TIEG2B, TIEG3
Xylt1	xylosyltransferase 1	1.15159	0.203621	0.011116	0.829331	8.0353	4	7.14342	7.88041	7.98181	7.81241	7.94172	7.59919	8.65551	8.43479	8.35032	233781	8030490L12
Cgn	cingulin	1.15144	0.203433	0.012208	0.848627	7.0125	4	6.56355	6.46075	6.95114	6.97073	7.31128	7.63907	6.87996	7.0652	7.01539	70737	6330408J11RIK
Plcl1	phospholipase C-like 1	1.15143	0.203426	0.007389	0.721256	9.1389	3	8.6129	9.2095	9.04946	8.94042	9.28467	9.38079	9.32447	9.22891	9.0943	227120	C230017K02RIK, PLC-L, PLC-L1, PLCE, PLCL, PLDL1, PRIP, PRIP-1
Sepsecs	Sep (O-phosphoserine) tRNA:Sec (selenocysteine) tRNA synthase	1.15124	0.203188	0.012814	0.855019	6.4782	5	6.26152	6.30764	6.24615	6.16132	6.58036	6.72867	6.34782	6.67318	6.93938	211006	9130208G10, AA986712, D5ERTD135E, SLA, SECS
Pacsin3	protein kinase C and casein kinase substrate in neurons 3	1.1512	0.203144	0.012779	0.855019	7.3536	4	6.58927	7.28365	7.34469	7.20667	7.34562	7.59919	7.6866	7.5019	7.44912	80708	4921507A02RIK, 6330413E15RIK, AW413130
Sdk2	sidekick homolog 2 (chicken)	1.15104	0.202932	0.006943	0.695332	8.1079	4	7.85525	8.09556	7.8126	7.99153	8.08582	8.23685	8.31109	8.13648	8.38893	237979	4632412F08RIK, 5330435L01RIK, SDK-2, MKIAA1514
Synm	synemin_ intermediate filament protein	1.1507	0.202514	0.003485	0.639445	10.1372	2	9.89637	10.0025	10.1024	9.93348	10.3778	10.4383	10.2089	10.1855	9.99781	233335	4930412K21RIK, AI852401, DMN, E130104F11, SYN, SYNEMIN
Aqp4	aquaporin 4	1.14986	0.201458	0.012235	0.848627	7.1405	4	6.61454	7.07517	6.42347	7.18842	7.6366	7.61927	7.01152	7.37313	6.95233	11829	WCH4
Igsf9b	immunoglobulin superfamily_ member 9B	1.14954	0.201061	0.001057	0.567833	10.621	2	10.4136	10.5145	10.4436	10.5514	10.7767	10.7034	10.555	10.676	10.8918	235086	GM508, MKIAA1030
Tmem108	transmembrane protein 108	1.14954	0.201054	0.013809	0.869837	7.3825	4	6.65164	7.13433	7.32858	7.41725	7.71093	7.50163	7.69867	7.53768	7.26416	81907	AI462967, B130017P16RIK, R74726
Zhx3	zinc fingers and homeoboxes 3	1.1494	0.200879	0.007304	0.719897	9.5269	3	9.36524	9.43631	9.21196	9.42072	9.64156	9.62703	9.50535	9.42317	9.98684	320799	1810059C13RIK, 4932418O04RIK, 9530010N21RIK, TIX1, MKIAA0395
Gca	grancalcin	1.14925	0.200691	0.013257	0.859053	6.7075	4	5.92016	6.71443	6.55391	6.49415	6.73085	7.04788	7.16723	6.63405	6.88638	227960	5133401E04RIK, AI573844
Dst	dystonin	1.14878	0.200106	0.001892	0.567833	12.7892	8	12.5621	12.6958	12.5537	12.7631	12.9042	12.9503	12.6244	12.9598	13.003	13518	2310001O04RIK, A830042E19RIK, AW554249, BP230, BPAG1-N, BPAG, BPAG1, MACF2, AH, ATHETOID, DT, MKIAA0728, NMF203, NMF339
Brca2	breast cancer 2	1.14824	0.199429	0.013165	0.856355	7.2366	4	7.06309	6.88159	6.99263	7.23362	7.41195	7.57883	7.17589	7.27479	7.45822	12190	FANCD1, RAB163
Slc25a18	solute carrier family 25 (mitochondrial carrier)_ member 18	1.14822	0.199397	0.003818	0.639445	6.207	5	5.05873	5.67216	5.6876	6.10404	6.91365	7.01794	5.4956	6.80823	5.95109	71803	1500015I14RIK, AW125787
Mast1	microtubule associated serine/threonine kinase 1	1.14797	0.199087	0.010627	0.80573	10.3729	2	9.69341	10.2151	10.3609	10.4098	10.341	10.5471	10.5813	10.627	10.3928	56527	9430008B02RIK, SAST, SAST170
Usp49	ubiquitin specific peptidase 49	1.14783	0.198915	0.009562	0.782741	8.0491	4	7.7104	7.93846	7.89696	7.97032	8.13574	8.40046	7.96154	8.12712	8.23317	224836	C330046L10RIK, GM545
Ttll3	tubulin tyrosine ligase-like family_ member 3	1.14733	0.198282	0.014751	0.88539	6.4488	5	6.16218	6.51264	5.78527	6.26946	6.52149	6.81243	6.47952	6.71128	6.66827	101100	4833441J24RIK, AI450050
Cyp2u1	cytochrome P450_ family 2_ subfamily u_ polypeptide 1	1.14729	0.198229	0.011637	0.846803	7.2689	4	7.00694	7.04906	7.14759	7.1792	7.38743	7.46512	7.33121	7.31658	7.52909	71519	8430436A10RIK
Rims1	regulating synaptic membrane exocytosis 1	1.1465	0.197237	0.003622	0.639445	10.9176	2	10.5622	10.7764	10.8407	10.8882	10.9331	10.8294	11.1129	11.0364	11.1878	116837	C030033M19RIK, RIM1, RIM1A, RIM1ALPHA, RAB3IP1, RIM, SERG1, MKIAA0340
Gli1	GLI-Kruppel family member GLI1	1.14628	0.19696	0.001235	0.567833	4.2136	6	3.37275	3.7971	3.03912	3.70835	4.93789	5.07053	4.19383	4.26362	4.8413	14632	AV235269, ZFP-5, ZFP5
Atp8a2	ATPase_ aminophospholipid transporter-like_ class I_ type 8A_ member 2	1.14623	0.196896	0.006067	0.662237	9.6075	3	9.29663	9.28789	9.49061	9.70539	9.66554	9.7444	9.65372	9.63786	9.89089	50769	AI415030, ATPC1B, AGIL, WL
Etv6	ets variant 6	1.14615	0.196796	0.008439	0.749014	8.3537	1	8.28718	8.1782	8.27449	8.03303	8.33692	8.67434	8.57598	8.40797	8.35032	14011	AW123102, AW557856, TEL
Nfasc	neurofascin	1.14607	0.196699	4.98e-06	0.046649	12.8879	8	12.7147	12.7701	12.7464	12.8305	12.9376	12.9735	12.9476	12.9996	13.0334	269116	AA387016, D430023G06RIK, NF, MKIAA0756
Cpne4	copine IV	1.14606	0.196681	0.008138	0.736221	10.4354	2	10.0674	10.2988	10.6128	10.048	10.5887	10.5269	10.6294	10.4096	10.6025	74020	3632411M23RIK, 4933406O10RIK
Sbno2	strawberry notch homolog 2 (Drosophila)	1.14572	0.196257	0.008022	0.734244	8.0938	4	7.94266	7.78869	8.14249	7.86507	8.24439	8.20621	8.29131	8.17335	8.1513	216161	BC019206, F730040C21, SNO, STNO
Btbd7	BTB (POZ) domain containing 7	1.14558	0.196074	0.016295	0.909218	7.3181	4	6.88762	6.84158	7.41504	7.19757	7.40382	7.46512	7.17589	7.56568	7.74541	238386	5730507E09RIK, 8030448M07, E130118E17RIK, FUP1, MKIAA1525
Firre	functional intergenic repeating RNA element	1.14526	0.195676	0.012967	0.855019	9.1526	3	8.98645	8.97997	8.74409	9.16006	9.0549	9.57145	8.97114	9.41357	9.32588	103012	5830467J12RIK, 6720401G13RIK, AW048145
Notch1	notch 1	1.14522	0.195619	0.016265	0.909218	7.5631	4	7.39749	7.50471	7.5038	6.96001	7.67762	7.82916	7.4067	7.99435	7.62925	18128	9930111A19RIK, MIS6, N1, TAN1, LIN-12
Fah	fumarylacetoacetate hydrolase	1.14471	0.19498	0.016796	0.909982	7.2503	4	6.79117	7.08377	6.85319	7.37752	7.21239	7.30909	7.47142	7.67255	7.34494	14085	-
Miat	myocardial infarction associated transcript (non-protein coding)	1.14452	0.194747	0.014139	0.873638	11.2127	7	10.6015	11.2091	11.2635	10.9525	10.9959	11.4579	11.3096	11.604	11.2883	330166	3632434I06, A230057G18RIK, RNCR2, GOMAFU
Hsf2	heat shock factor 2	1.14446	0.194669	0.009301	0.782741	10.8618	2	10.5735	10.8781	10.521	10.8023	11.2161	11.0913	10.8112	11.0239	10.694	15500	AI661205
Pkd1	polycystic kidney disease 1 homolog	1.14443	0.194631	0.001864	0.567833	11.3209	7	11.2618	11.2773	11.0898	11.0989	11.5138	11.4383	11.2088	11.4086	11.5201	18763	PC1, MFLJ00285
Itsn2	intersectin 2	1.14404	0.194132	0.002952	0.59945	9.7556	3	9.62044	9.57546	9.68345	9.58497	9.89156	9.81428	9.69194	9.81015	10.0679	20403	AI327390, ESE2, SH3D1B, SH3P18, MKIAA1256
Arid5b	AT rich interactive domain 5B (MRF1-like)	1.14401	0.194103	0.014896	0.888386	8.1477	1	7.73365	8.12502	7.84694	8.11746	8.25798	8.38881	8.06769	8.08904	8.56787	71371	4930580B11, 5430435G07RIK, AI467247, DESRT, MRF2, MRF2ALPHA, MRF2BETA
Anln	anillin_ actin binding protein	1.14362	0.193607	0.015363	0.901902	6.7963	4	6.57647	6.37926	6.15773	6.87125	6.99162	7.48714	6.9822	6.88802	6.50207	68743	1110037A17RIK, 2900037I21RIK, C78101, SCRAPS
Sstr2	somatostatin receptor 2	1.14358	0.193563	0.017513	0.916127	8.9876	1	8.65613	8.6985	9.28056	8.29856	9.05231	8.93945	9.31666	9.08397	9.27525	20606	SSTR-2, SMSTR-2, SMSTR2, SST2
Sema4d	sema domain_ immunoglobulin domain (Ig)_ transmembrane domain (TM) and short cytoplasmic domain_ (semaphorin) 4D	1.14346	0.193403	0.004157	0.639445	9.41	3	9.19558	9.12452	9.39715	9.34446	9.39946	9.58171	9.42412	9.50679	9.6558	20354	CD100, SEMACL2, SEMAJ, SEMCL2, COLL-4
Clmp	CXADR-like membrane protein	1.14234	0.191996	0.003069	0.59945	9.788	3	9.55341	9.51791	9.71942	9.8001	9.96657	9.84727	9.89039	9.7701	9.96943	71566	9030425E11RIK, ACAM, ASP5, AW557819
Prrc2c	proline-rich coiled-coil 2C	1.14223	0.191849	0.007443	0.721256	12.1094	7	11.9434	11.8694	11.8926	12.1198	12.1632	12.2738	11.8734	12.2798	12.4463	226562	1810043M20RIK, 9630039I18RIK, A630006J20, BAT2D, BAT2D1, BAT2L2, E130112L15RIK, PRRC3, MKIAA1096
Ubn2	ubinuclein 2	1.14205	0.191627	0.004071	0.639445	10.39	2	10.1246	10.3371	10.0977	10.4177	10.5339	10.5348	10.3675	10.3999	10.6198	320538	2900060J04RIK, 6030408G03RIK, BC060116, D130059P03RIK, MKIAA2030
Cdkl3	cyclin-dependent kinase-like 3	1.14153	0.190966	0.01565	0.9039	7.4212	4	7.25208	7.12602	7.27915	7.34493	7.48309	7.72803	7.39191	7.45775	7.69237	213084	AI852479, B230379H01RIK
BC005561	cDNA sequence BC005561	1.14136	0.19076	0.017362	0.916127	8.6001	1	8.44695	8.32689	8.43734	8.44797	8.59422	8.84031	8.29925	8.70722	9.12322	100042165	-
Ctps2	cytidine 5'-triphosphate synthase 2	1.14132	0.190707	0.005688	0.662237	9.2847	3	9.09143	9.24252	9.09541	9.1412	9.30881	9.62041	9.24443	9.42317	9.33333	55936	A830031M15RIK, AI326475, CTPSH
A230057D06Rik	RIKEN cDNA A230057D06 gene	1.14119	0.190536	0.019152	0.945615	6.9599	4	6.97802	6.92052	6.29671	6.5946	7.26717	7.3577	6.71156	7.23174	7.06393	319893	-
Acss2	acyl-CoA synthetase short-chain family member 2	1.14118	0.190526	0.002954	0.59945	9.3923	3	9.20185	9.29347	9.34605	9.19247	9.51901	9.62538	9.50535	9.46837	9.3358	60525	1110017C11RIK, ACAS, ACAS1, ACAS2, ACECS1, ACS1
Arap1	ArfGAP with RhoGAP domain_ ankyrin repeat and PH domain 1	1.14098	0.19027	0.019812	0.945615	7.421	4	7.36062	7.18317	7.01294	7.26008	7.55823	8.02747	7.22677	7.59315	7.3837	69710	2410002L19RIK, CENTD2, MKIAA0782
Pprc1	peroxisome proliferative activated receptor_ gamma_ coactivator-related 1	1.14084	0.1901	0.006298	0.666391	9.5227	3	9.54522	9.44134	9.24023	9.27263	9.71235	9.77604	9.5275	9.47577	9.63988	226169	A930018M19, BC013720, PRC, MKIAA0595
Usp54	ubiquitin specific peptidase 54	1.14078	0.190024	0.014486	0.878012	9.1469	3	8.91959	8.996	8.84946	9.1412	9.23973	9.56973	8.87871	9.2784	9.30836	78787	4930429G18RIK, AI115571, C030002J06RIK
Tor1aip1	torsin A interacting protein 1	1.14074	0.189967	0.003125	0.59945	8.7193	1	8.57155	8.603	8.62712	8.548	8.76571	8.89623	8.80529	8.81904	8.82183	208263	LAP1, LAP1B
Itpkb	inositol 1_4_5-trisphosphate 3-kinase B	1.14049	0.189656	0.018972	0.944899	8.0929	4	7.51623	7.78869	8.12394	8.11263	8.16007	8.43484	8.30715	8.29542	7.92694	320404	1110033J02RIK, E130307H12RIK
Nipbl	Nipped-B homolog (Drosophila)	1.14048	0.189637	0.014592	0.878636	10.0563	2	9.91301	9.86337	9.85635	9.92248	10.2431	10.359	9.72476	10.0068	10.4499	71175	IDN3
Dnah2	dynein_ axonemal_ heavy chain 2	1.14042	0.189562	0.020074	0.945615	6.831	4	6.80221	6.52532	6.2632	6.7644	6.95872	7.01794	6.63828	7.01531	7.33509	327954	2900022L05RIK, 4930564A01, D130094J20, D330014H01RIK, DNAHC2, DNHD3
Appbp2	amyloid beta precursor protein (cytoplasmic tail) binding protein 2	1.14032	0.189434	0.002216	0.568578	9.7364	3	9.58412	9.59213	9.65143	9.59366	9.76405	9.74288	9.84498	9.78506	10.0241	66884	1300003O07RIK, AI465480, PAT1
Sh3pxd2a	SH3 and PX domains 2A	1.14023	0.18932	0.002348	0.578377	12.0825	7	11.9657	12.0235	11.8375	11.9693	12.3545	12.2375	11.9933	12.0838	12.2069	14218	2310014D11RIK, AA589508, AI256723, AI413738, C230050L11, EG329070, FISH, GM5098, SH3MD1, TSK5, TKS5
Dot1l	DOT1-like_ histone H3 methyltransferase (S. cerevisiae)	1.13947	0.188367	0.010101	0.790925	9.0081	1	8.77578	8.87981	8.76219	9.00703	8.9275	9.23879	9.02962	9.0272	9.3432	208266	A630076O07, AW907654, DOT1, KMT4, MDOT1
Szt2	seizure threshold 2	1.13928	0.188128	0.003589	0.639445	9.9671	3	9.8519	9.9233	9.72712	9.82689	10.149	10.2278	9.90478	10.0017	10.0333	230676	6430407N22, ENSMUSG00000058432, TIGR
Vegfa	vascular endothelial growth factor A	1.13922	0.188043	0.010019	0.790925	9.4438	3	9.25304	9.254	9.29928	9.371	9.53212	9.56111	9.51562	9.26778	9.84475	22339	VEGF, VPF
Nhsl1	NHS-like 1	1.13911	0.187909	0.019078	0.945615	8.5025	1	7.81766	8.57277	8.44109	8.35284	8.69755	8.82599	8.50562	8.57914	8.55944	215819	5730409E15RIK, A630035H13RIK, A730096F01, BC013565, D10BWG0940E, MKIAA1357
Myo1d	myosin ID	1.13856	0.187205	0.021669	0.946438	6.9422	4	6.74614	6.91089	6.48291	6.81287	7.19366	7.34168	6.84781	6.99486	7.07581	338367	9930104H07RIK, AW544947, D11ERTD9E, MYOSIN-1D
Sh3pxd2b	SH3 and PX domains 2B	1.13855	0.187199	0.021771	0.946438	7.2561	4	6.62702	7.05782	7.21048	7.25132	7.28498	7.37354	7.21841	7.69173	7.44912	268396	G431001E03RIK, TSK4, FAD49
2410089E03Rik	RIKEN cDNA 2410089E03 gene	1.13822	0.186785	0.004898	0.642377	10.4022	2	10.366	10.3611	10.1142	10.2117	10.5143	10.6061	10.2828	10.6095	10.4815	73692	4732468D17RIK, HUG, JBTS17, B2B012CLO
Plekha7	pleckstrin homology domain containing_ family A member 7	1.13795	0.186433	0.019462	0.945615	8.7237	1	8.13831	8.52304	8.62382	8.82701	8.76571	8.76122	9.11312	8.67223	8.92069	233765	A430081P20RIK, AI414265
Zdhhc23	zinc finger_ DHHC domain containing 23	1.13741	0.185747	0.021061	0.946438	7.2866	4	7.30737	6.92052	7.00282	7.1792	7.22167	7.3814	7.34662	7.53768	7.62117	332175	GM1751, GM779, NIDD
Pcdh15	protocadherin 15	1.13703	0.185271	0.021295	0.946438	8.4305	1	7.90218	8.53877	8.13788	8.34462	8.68754	8.70597	8.20513	8.64624	8.53382	11994	BB078305, ENSMUSG00000046980, GM9815, USH1F, AV, NMF19
Sc5d	sterol-C5-desaturase (fungal ERG3_ delta-5-desaturase) homolog (S. cerevisae)	1.13668	0.184829	0.006158	0.662237	9.644	3	9.42538	9.44468	9.71323	9.43433	9.74488	9.86139	9.65217	9.62628	9.8308	235293	A830037K02, A830073K23RIK, SC5DL
Pcdh1	protocadherin 1	1.13608	0.18406	0.002176	0.568578	11.45	7	11.3853	11.3093	11.2314	11.3663	11.4352	11.509	11.625	11.4221	11.7075	75599	2010005A06RIK, AI585920
Gabbr2	gamma-aminobutyric acid (GABA) B receptor_ 2	1.13604	0.184008	0.019669	0.945615	11.5007	7	10.9129	11.3383	11.6825	11.2892	11.4065	11.4946	11.8573	11.5476	11.7636	242425	GABABR2, GB2, GM425, GPR51
Tubgcp4	tubulin_ gamma complex associated protein 4	1.13598	0.183941	0.002081	0.567833	9.3254	3	9.11154	9.19766	9.27006	9.22418	9.41572	9.41181	9.41866	9.3646	9.4903	51885	4932441P04RIK, 76P, D2ERTD435E, GCP-4
Usp9x	ubiquitin specific peptidase 9_ X chromosome	1.13586	0.183787	0.004539	0.639445	11.4394	7	11.3481	11.323	11.2545	11.3062	11.6488	11.6165	11.3522	11.3464	11.6844	22284	5730589N07RIK, AA407302, AA407699, AL022658, AL022749, DFFRX, FAF-X, FAFL
Pcdhgc4	protocadherin gamma subfamily C_ 4	1.13572	0.183601	0.01729	0.916127	8.0062	4	7.8285	7.83528	7.77148	7.96496	7.99137	8.34528	7.89494	8.13648	8.22785	93707	-
Zfp410	zinc finger protein 410	1.13568	0.183556	0.014026	0.872627	8.1632	1	7.88671	7.85551	8.16081	8.14612	8.34543	8.35728	8.22194	8.2996	8.1513	52708	APA1, D12ERTD748E, ZNF410
Kdm8	lysine (K)-specific demethylase 8	1.13547	0.183293	0.02377	0.947407	7.0072	4	6.82404	6.51264	7.02298	6.91631	7.04484	7.1526	7.20155	7.27479	7.07581	77035	3110005O21RIK, JMJD5
Alg8	asparagine-linked glycosylation 8 (alpha-1_3-glucosyltransferase)	1.135	0.182697	0.022135	0.946438	7.2982	4	7.19459	7.19909	7.19279	6.91631	7.52864	7.24163	7.29987	7.54473	7.52909	381903	AI447372, GM1089
Fads2	fatty acid desaturase 2	1.13491	0.182577	0.023536	0.947407	8.9117	1	8.35248	8.80636	9.04453	8.63482	9.09078	8.67434	9.02962	9.30771	9.05882	56473	2900042M13RIK, FADSD2
Efcab5	EF-hand calcium binding domain 5	1.1346	0.18218	0.020558	0.946438	6.1107	5	5.74815	5.6948	6.00392	5.87213	6.73085	5.90369	5.96389	6.58016	6.294	319634	4930563A03RIK
Cpsf4	cleavage and polyadenylation specific factor 4	1.13451	0.182063	0.016516	0.909218	7.7033	4	7.58176	7.62745	7.4601	7.55185	7.62965	7.86323	7.91059	7.82513	7.86666	54188	30KDA, C79664
Ptprt	protein tyrosine phosphatase_ receptor type_ T	1.13437	0.18189	0.002953	0.59945	12.4542	7	12.19	12.2903	12.4356	12.387	12.4655	12.5242	12.5391	12.4493	12.7412	19281	R-PTP-T, RPTP-RFO, RPTP-RHO, RPTPMAM4, RPTPRHO, MKIAA0283, MRPTPRHO
Spry4	sprouty homolog 4 (Drosophila)	1.134	0.181418	0.023924	0.947407	7.3017	4	6.49716	7.49185	7.20166	6.8009	7.07586	7.31731	7.59275	7.79588	7.57167	24066	A030006O18RIK, SPROUTY4
Gatad2b	GATA zinc finger domain containing 2B	1.13385	0.18123	0.023329	0.947407	9.8775	3	9.70669	9.59213	9.72559	9.78347	9.90889	9.83731	9.69043	9.91998	10.5201	229542	AL118180, C430014D17RIK, P66BETA, MKIAA1150
Lrrc7	leucine rich repeat containing 7	1.13367	0.180996	0.013513	0.866271	11.5939	7	11.4153	11.4807	11.3667	11.5284	11.6744	11.5705	11.5487	11.5454	12.0869	242274	AK122498, DENSIN, MKIAA1365
Fosb	FBJ osteosarcoma oncogene B	1.13347	0.180747	0.021452	0.946438	8.7234	1	8.68326	8.59701	8.68204	8.24216	8.74012	8.60556	8.87074	9.1525	8.80408	14282	-
Rgs16	regulator of G-protein signaling 16	1.13344	0.18071	0.024975	0.947407	8.1524	1	8.14699	8.1661	7.67921	7.84773	8.41984	8.10069	7.96654	8.41569	8.47221	19734	RGS14, RGSR
Cckbr	cholecystokinin B receptor	1.13343	0.1807	0.026164	0.947407	8.7875	1	8.41495	8.72072	8.84663	8.35693	8.65368	8.64852	9.36099	8.97334	8.87721	12426	CCK-BR, CCK2-R, CCK2R, CCKR-2
Kcnk9	potassium channel_ subfamily K_ member 9	1.13319	0.180394	0.026653	0.947407	7.3014	4	6.42757	7.24583	7.11977	7.36132	7.19366	7.4725	7.71658	7.5726	7.34494	223604	TASK3
Slc35f5	solute carrier family 35_ member F5	1.13315	0.180344	0.02609	0.947407	7.5308	4	6.9285	7.46576	7.45269	7.49357	7.83699	7.82916	7.64356	7.55873	7.44912	74150	1300003P13RIK, AI646727
Gramd1b	GRAM domain containing 1B	1.13308	0.18025	0.008895	0.769946	10.7829	2	10.5824	10.4693	10.6802	10.8371	10.8239	10.8084	10.7689	10.8703	11.1177	235283	3222402H23, A930008A22RIK, AI593249, MKIAA1201
Klf12	Kruppel-like factor 12	1.13296	0.180102	0.027289	0.947407	8.8572	1	8.48513	8.60599	8.64349	8.86772	8.77834	8.90987	8.5429	9.07669	9.52105	16597	2700063E05RIK, AI225908, AI315654, AP-2REP, B130052C06RIK, D530033K05RIK
Shank2	SH3/ankyrin domain gene 2	1.13202	0.178899	0.004493	0.639445	10.9648	2	10.7852	10.725	10.7902	11.0391	11.01	11.0937	10.9659	11.0175	11.1946	210274	PROSAP1, MKIAA1022
Adamts20	a disintegrin-like and metallopeptidase (reprolysin type) with thrombospondin type 1 motif_ 20	1.13201	0.178891	0.02667	0.947407	6.5184	5	5.89975	6.55036	6.5677	5.98218	6.46012	6.62658	6.65076	6.7846	6.96516	223838	ADAMST20, BT
Zfp532	zinc finger protein 532	1.13177	0.17858	0.009481	0.782741	11.224	7	10.9904	11.3129	10.8272	11.186	11.3532	11.3664	11.2255	11.4038	11.2599	328977	C530030I18RIK, ZNF532, MKIAA1629
Supt20	suppressor of Ty 20	1.13137	0.178065	0.019606	0.945615	7.9658	4	7.87106	7.78342	7.75952	7.85932	8.03412	8.23685	7.85238	8.00972	8.24374	56790	AA667204, AI450544, D3ERTD300E, FAM48A, SUPT20H, P38IP
Phka2	phosphorylase kinase alpha 2	1.13117	0.177812	0.008529	0.753405	8.8119	1	8.64084	8.73444	8.55971	8.78814	8.93033	8.85167	8.88665	8.83639	9.04679	110094	6330505C01RIK, D330034O08, PHK
Cbl	Casitas B-lineage lymphoma	1.13102	0.177628	0.018132	0.927772	9.5161	3	9.38556	9.2616	9.25947	9.55322	9.60835	9.59529	9.3303	9.62461	9.91424	12402	4732447J05RIK, CBL-2, C-CBL, CBL
Lgr5	leucine rich repeat containing G protein coupled receptor 5	1.13102	0.177623	0.026191	0.947407	7.2958	4	6.97802	7.19909	7.21924	7.13223	7.28498	7.67787	7.38446	7.31658	7.43995	14160	FEX, GPR49
Mamld1	mastermind-like domain containing 1	1.13063	0.177129	0.007718	0.726292	8.7724	1	8.63159	8.64719	8.56315	8.73882	8.82777	8.93678	8.80808	8.79854	8.97563	333639	G630014P10RIK
Macf1	microtubule-actin crosslinking factor 1	1.13016	0.176523	0.019687	0.945615	12.6703	8	12.4184	12.5577	12.2691	12.7917	12.7462	12.8279	12.4184	12.9166	12.9288	11426	ABP620, ACF7, ACLP7, MACF, R74989, MKIAA0465
Ankrd35	ankyrin repeat domain 35	1.12995	0.176259	0.025107	0.947407	9.0111	1	8.86535	8.86741	8.97896	8.6845	9.31098	9.46269	8.91795	8.87886	8.98826	213121	4732436F15RIK
Ptprd	protein tyrosine phosphatase_ receptor type_ D	1.12963	0.175848	0.007769	0.727408	11.7771	7	11.4022	11.8383	11.751	11.5708	11.8008	11.8595	11.985	11.8408	11.866	19266	1110002J03RIK, 3000002J10RIK, B230219D21RIK, R-PTP-DELTA
Zbtb16	zinc finger and BTB domain containing 16	1.12941	0.175565	0.031228	0.965388	7.8457	4	7.23589	7.49185	7.78335	7.92142	7.62965	8.08153	8.33447	7.62677	8.21179	235320	AI467657, PLZF, ZFP145, LU
Cacna1a	calcium channel_ voltage-dependent_ P/Q type_ alpha 1A subunit	1.1294	0.175559	0.000386	0.481877	11.6766	7	11.5638	11.5633	11.5297	11.6022	11.7152	11.8311	11.6777	11.7249	11.847	12286	APCA, BI, CACA1A, CACNL1A4, CAV2.1, CCHA1A, EA2, FHM, HPCA, MHP, MHP1, SCA6, ALPHA1A, LA, NMF352, RKR, SMRL, TG
Lnpep	leucyl/cystinyl aminopeptidase	1.12911	0.175189	0.02352	0.947407	10.1187	2	9.71256	9.81899	9.99677	10.2736	10.1208	10.1181	10.0902	10.2462	10.5352	240028	2010309L07RIK, 4732490P18RIK, CAP, IRAP, PLAP, GP160, VP165
Tpbgl	predicted gene 4980	1.1288	0.174791	0.029481	0.96296	6.3995	5	5.65378	6.01565	6.28005	6.5666	6.67792	6.67853	6.40784	6.74841	6.39231	100503386	6430704N06, EG245190, TPBGL, GM4980
Dip2a	DIP2 disco-interacting protein 2 homolog A (Drosophila)	1.12841	0.174296	0.010928	0.821867	10.3605	2	10.049	10.2718	10.4134	10.1705	10.4177	10.4755	10.652	10.4154	10.3022	64451	4931420H10RIK, AI426328, DIP2, KIAA0184-HP, MKIAA0184
Entpd2	ectonucleoside triphosphate diphosphohydrolase 2	1.12832	0.174173	0.007637	0.726292	4.4874	6	3.24911	3.87845	4.50205	4.14685	5.02524	4.81606	5.04468	4.82333	4.59931	12496	CD39L1, NTPDASE2
Ston2	stonin 2	1.12827	0.174113	0.032453	0.965388	7.9412	4	7.69271	7.71309	7.85821	7.76393	8.23983	8.32505	7.50616	7.9419	8.249	108800	4933401N24RIK, AI425999, AW544599
Kif21b	kinesin family member 21B	1.12775	0.173448	0.006065	0.662237	10.6895	2	10.3771	10.5288	10.6594	10.6884	10.6731	10.7205	10.7668	10.8505	10.8825	16565	2610511N21RIK, MKIAA0449
Alg12	asparagine-linked glycosylation 12 (alpha-1_6-mannosyltransferase)	1.12754	0.173174	0.029692	0.96296	7.2714	4	7.14342	7.10082	7.1291	7.09352	7.51362	7.58565	7.15852	7.3572	7.34494	223774	ECM39
Kcnk12	potassium channel_ subfamily K_ member 12	1.12738	0.172973	0.030915	0.963826	6.5052	5	5.83672	6.29288	6.5949	6.25199	6.2942	6.51672	6.99204	6.64721	6.91312	210741	MNTK1
Shisa6	shisa family member 6	1.12694	0.172417	0.033136	0.965388	8.6082	1	8.29111	8.65587	8.71959	7.94336	8.626	8.61559	8.98598	8.69459	8.74205	380702	GM879
Nav3	neuron navigator 3	1.12691	0.172368	0.024922	0.947407	9.8475	3	9.47452	9.7259	9.71633	9.85754	9.86517	9.59698	10.123	9.92404	10.2041	260315	4732483H20RIK, 9630020C08RIK, POMFIL1, POMFIL1P, MKIAA0938, UNC53H3
Ssh3	slingshot homolog 3 (Drosophila)	1.12687	0.172318	0.030028	0.96296	7.6819	4	7.38286	7.54887	7.32858	7.80644	7.69104	7.91287	7.76328	7.95255	7.68463	245857	BC028922, SSH-3, MSSH-3L
Kank2	KN motif and ankyrin repeat domains 2	1.12683	0.172265	0.032806	0.965388	6.1921	5	5.97973	5.97923	5.73726	6.16132	6.31167	6.6133	6.31684	5.99587	6.57086	235041	AI504612, ANKRD25, BC010245
3110082I17Rik	RIKEN cDNA 3110082I17 gene	1.12679	0.172218	0.033548	0.965388	6.6006	4	6.46973	6.27796	6.36148	6.41786	6.74379	6.18083	7.03073	6.74841	7.02768	73212	AW411904
Bsn	bassoon	1.12676	0.172174	0.005867	0.662237	13.4872	8	13.3134	13.2794	13.5191	13.345	13.5399	13.3917	13.7602	13.5656	13.6018	12217	-
Pcdhga12	protocadherin gamma subfamily A_ 12	1.12644	0.17177	0.020549	0.946438	8.3816	1	8.43636	8.19417	8.0765	8.25537	8.42387	8.66793	8.46028	8.36878	8.50334	93724	PCDH13, PC2C
Dnah7b	dynein_ axonemal_ heavy chain 7B	1.12642	0.171742	0.016412	0.909218	5.6296	5	4.77474	5.3686	4.90109	5.75298	5.8196	6.1627	5.11838	6.18826	6.05079	227058	DNAHC7B, GM107
Jun	jun proto-oncogene	1.12635	0.171658	0.032849	0.965388	9.5281	3	9.1531	9.33368	9.81936	8.99658	9.51336	9.49746	9.82997	9.75953	9.63386	16476	AP-1, JUNC, C-JUN
Skap1	src family associated phosphoprotein 1	1.1263	0.171588	0.029937	0.96296	5.8579	5	5.32682	5.90352	5.52745	5.6231	5.7184	6.0489	6.25283	5.95411	6.294	78473	1700091G21RIK, SCAP1, SKAP-55
Map1b	microtubule-associated protein 1B	1.12627	0.171549	0.00092	0.567833	15.5332	9	15.3118	15.5086	15.4293	15.4337	15.6006	15.5987	15.6107	15.525	15.7372	17755	A230055D22, AI843217, LC1, MAP5, MTAP-5, MTAP1B, MTAP5
S1pr1	sphingosine-1-phosphate receptor 1	1.12571	0.170832	0.033486	0.965388	7.5287	4	7.04461	7.3915	7.1291	7.54469	7.86093	8.03745	7.24333	8.02493	7.09929	13609	AI849002, EDG1, LPB1, S1P, S1P1
Pms1	postmeiotic segregation increased 1 (S. cerevisiae)	1.1257	0.170822	0.036397	0.980017	6.6873	4	6.58927	6.53789	6.46827	6.43344	6.7566	6.91343	7.06841	6.50984	6.88638	227099	-
Slc8a1	solute carrier family 8 (sodium/calcium exchanger)_ member 1	1.1257	0.170818	0.017698	0.920653	12.8105	8	12.3058	12.809	12.7602	12.7773	12.8316	12.7355	13.0595	12.9173	12.9809	20541	AI852629, AV344025, D930008O12RIK, NCX1
Enpp2	ectonucleotide pyrophosphatase/phosphodiesterase 2	1.12554	0.170614	0.036096	0.977599	9.3992	3	8.87845	9.17369	9.12602	9.59885	9.56346	9.72909	9.75973	9.4941	8.99454	18606	ATX, E-NPP 2, NPPS2, PD-IALPHA, PDNP2, LYSOPLD
Myh9	myosin_ heavy polypeptide 9_ non-muscle	1.12541	0.170452	0.002511	0.595137	10.6184	2	10.5277	10.4808	10.4732	10.5406	10.6241	10.8106	10.6427	10.6212	10.8079	17886	FLTN, MYHN-1, MYHN1, NMHCIIA, NMMHC-A, NMMHC-IIA, TU72.6
Tnfaip8l3	tumor necrosis factor_ alpha-induced protein 8-like 3	1.12522	0.17021	0.03237	0.965388	7.513	4	6.29317	7.44589	7.55316	7.43284	7.50605	7.67787	8.00105	7.80178	7.43995	244882	9930029P06RIK, GM517
Kcnma1	potassium large conductance calcium-activated channel_ subfamily M_ alpha member 1	1.12514	0.17011	0.026914	0.947407	11.1931	7	10.8471	11.0277	11.1472	11.144	11.0786	11.0518	11.3512	11.2364	11.6921	16531	5730414M22RIK, BKCA, MAXIK, SLO, SLO1, MSLO, MSLO1
Baz2a	bromodomain adjacent to zinc finger domain_ 2A	1.12512	0.170077	0.005738	0.662237	10.66	2	10.5269	10.5599	10.4968	10.5858	10.7861	10.7841	10.5756	10.6517	10.9217	116848	AA415431, C030005G16RIK, C78388, TIP5, WALP3, MKIAA0314
Zfp652	zinc finger protein 652	1.12504	0.169974	0.036949	0.981535	7.6896	4	7.42632	7.19909	7.54621	7.80644	7.66407	7.77054	7.62472	7.79588	8.21179	268469	9530033F24RIK, ZNF652
Cacna1d	calcium channel_ voltage-dependent_ L type_ alpha 1D subunit	1.12496	0.169872	0.003763	0.639445	10.2525	2	10.1002	10.1211	10.2085	10.122	10.2846	10.3176	10.2235	10.3655	10.4926	12289	8430418G19RIK, C79217, CACH3, CACN4, CACNL1A2, CAV1.3, CCHL1A, CCHL1A2, D-LTCC
Ppl	periplakin	1.12481	0.169684	0.010158	0.790925	4.4473	6	4.23774	3.61921	3.76922	4.29068	4.89216	4.99059	4.55404	5.03842	4.5319	19041	AW553870
Fmn1	formin 1	1.12473	0.169582	0.037204	0.981535	7.7065	4	7.16068	7.47233	7.73528	7.688	7.77533	7.7464	8.01559	7.51632	8.09402	14260	FMN, LD
Unc5c	unc-5 homolog C (C. elegans)	1.12443	0.169199	0.012207	0.848627	10.3265	2	10.0674	10.2942	10.1387	10.3004	10.4643	10.2202	10.6007	10.459	10.3248	22253	B130051O18RIK, UNC5H3, RCM
Cntnap5c	contactin associated protein-like 5C	1.12436	0.169098	0.038275	0.983163	7.8385	4	7.52291	7.53011	7.44524	7.98625	7.78788	7.98168	7.6866	7.83667	8.50774	620292	CASPR5-3, EG620292, GM325
Zfp217	zinc finger protein 217	1.12412	0.168798	0.020693	0.946438	5.4097	5	4.94379	5.39648	4.2517	5.41906	5.55189	5.4748	5.98374	5.77382	5.56924	228913	4933431C08RIK, AW987152, GM562, ZABC1, ZNF217
Sorl1	sortilin-related receptor_ LDLR class A repeats-containing	1.12395	0.168577	0.001439	0.567833	12.6101	8	12.5425	12.5612	12.3756	12.5165	12.7858	12.6364	12.6403	12.6326	12.7588	20660	2900010L19RIK, AI596264, AW261561, LR11, SORLA, GP250, MSORLA
Akap8	A kinase (PRKA) anchor protein 8	1.12394	0.168569	0.016459	0.909218	10.8394	2	10.7893	10.6611	10.6873	10.7061	11.0639	11.1705	10.6466	10.8476	10.891	56399	1200016A02RIK, AA673585, AKAP-8, AKAP95, AU015639
Ppp1r12b	protein phosphatase 1_ regulatory (inhibitor) subunit 12B	1.1239	0.168511	0.033511	0.965388	10.3943	2	10.2275	10.0206	10.2107	10.4583	10.4809	10.361	10.1887	10.4543	10.9495	329251	1810037O03RIK, 9530009M10RIK, AI132431, MYPT2
Kmt2a	lysine (K)-specific methyltransferase 2A	1.1234	0.167877	0.022113	0.946438	11.3156	7	11.1035	11.1361	11.1415	11.334	11.3163	11.4851	11.0606	11.4678	11.6756	214162	6430520K01, ALL-1, ALL1, CXXC7, HRX, HTRX1, MLL, MLL1, MKIAA4050
Vwa5b2	von Willebrand factor A domain containing 5B2	1.12331	0.167754	0.030663	0.96296	8.3437	1	7.93766	8.33051	8.27869	8.22882	8.59064	8.55087	8.37639	8.56187	8.1513	328643	BB182430, EG328644, GM1738, GM931
Myrf	myelin regulatory factor	1.12315	0.16755	0.039995	0.992319	7.6613	4	7.33044	7.56124	7.19279	7.71376	7.61564	8.27531	7.513	7.96836	7.53771	225908	6030439E18, GM1804, GM98, MRF
Clstn2	calsyntenin 2	1.12309	0.167476	0.029827	0.96296	10.3622	2	9.93198	10.3353	10.4067	10.1529	10.3389	10.2114	10.7422	10.6195	10.3701	64085	2900042C18RIK, AI448973, CSTN2, CS2, CST-2, MKIAA4134
Arhgap25	Rho GTPase activating protein 25	1.12296	0.167305	0.017651	0.920653	5.5078	5	5.02143	5.01996	5.78527	4.29068	5.32972	5.58778	6.00333	6.03646	5.92504	232201	A130039I20RIK
9430015G10Rik	RIKEN cDNA 9430015G10 gene	1.12295	0.167288	0.025019	0.947407	8.1464	1	7.98203	7.9432	8.03739	8.09314	8.11598	8.30454	8.08158	8.44236	8.28527	230996	-
Slc6a11	solute carrier family 6 (neurotransmitter transporter_ GABA)_ member 11	1.12294	0.167286	0.03057	0.96296	10.3042	2	9.70963	9.83436	10.0616	10.3444	10.8555	10.7466	9.86385	10.607	10.2375	243616	D930045G19RIK, E130202I16RIK, GAT4, GABT4, GAT3
Eml6	echinoderm microtubule associated protein like 6	1.1229	0.167228	0.002489	0.595137	9.7219	3	9.54358	9.63226	9.63351	9.64141	9.77354	9.82728	9.77974	9.78059	9.86715	237711	2900083P10RIK, C230094A16RIK, EMAP-6
Gm5126	predicted pseudogene 5126	1.12288	0.167198	0.026517	0.947407	5.6059	5	5.57872	5.50292	5.21332	4.80367	6.04532	5.76642	5.90262	5.29412	6.12129	331480	EG331480
Mavs	mitochondrial antiviral signaling protein	1.12283	0.167144	0.026443	0.947407	5.3146	5	4.98313	5.18893	5.248	4.59779	5.665	5.8817	5.41013	5.45248	5.35191	228607	D430028G21RIK, IPS-1, VISA, CARDIF
Kif13a	kinesin family member 13A	1.12279	0.167094	0.006683	0.680173	9.1158	1	8.95958	9.00961	9.002	9.04049	9.22135	9.30432	9.12434	9.18896	9.17662	16553	4930505I07RIK, MKIAA4109
Polr2a	polymerase (RNA) II (DNA directed) polypeptide A	1.12273	0.167015	0.002966	0.59945	11.2373	7	11.214	11.1763	11.045	11.0656	11.2857	11.4321	11.1971	11.3434	11.336	20020	220KDA, RPB1, RPO2-1
Vwa5a	von Willebrand factor A domain containing 5A	1.12271	0.166979	0.039548	0.992319	6.6878	4	6.01811	6.63472	6.49739	6.6885	6.89057	6.53092	7.17589	6.88802	6.71461	67776	5830475I06RIK, AW552491, BCSC-1, E130119J22, LOH11CR2A
Cspp1	centrosome and spindle pole associated protein 1	1.12264	0.166889	0.032732	0.965388	8.7031	1	8.51228	8.70687	8.48173	8.51542	8.70418	9.11701	8.46028	8.90649	8.81121	211660	2310020J12RIK, 4930413O22RIK, AA387550, BC055915, CSPP2, CSPP3
Pros1	protein S (alpha)	1.12258	0.166812	0.024508	0.947407	5.1029	5	4.72919	4.86891	4.71532	4.89655	5.7184	5.25291	5.31928	5.45248	4.99939	19128	AW214361
Rbms2	RNA binding motif_ single stranded interacting protein 2	1.12244	0.16664	0.032291	0.965388	5.6225	5	5.52642	5.45069	5.02622	5.41906	5.58101	6.14435	5.81666	5.62207	5.97666	56516	2610315E04RIK, SCR3
Trpm3	transient receptor potential cation channel_ subfamily M_ member 3	1.1224	0.16659	0.039779	0.992319	8.9972	1	8.70695	8.83975	8.65968	9.06821	9.18151	9.22138	8.50218	9.23981	9.3358	226025	6330504P12RIK, 9330180E14, AU018608, B930001P07RIK, LTRPC3, MLSN2
Ryr3	ryanodine receptor 3	1.12206	0.166145	0.028446	0.954292	11.2098	7	11.1474	11.1184	10.7687	11.2083	11.3201	11.3439	10.9324	11.3664	11.5379	20192	AI851294, C230090H21, RYR-3
Golph3l	golgi phosphoprotein 3-like	1.12194	0.165993	0.016925	0.910766	8.8082	1	8.75888	8.80896	8.46708	8.68775	8.90752	9.00449	8.91018	8.85352	8.83937	229593	2010204I15RIK, AU015439, AW549227, C77637, GPP34R
Sec24a	Sec24 related gene family_ member A (S. cerevisiae)	1.12171	0.165695	0.022017	0.946438	8.2085	1	8.06228	8.22171	7.90241	8.12708	8.23067	8.36126	8.33833	8.27437	8.3405	77371	-
Cdk5rap2	CDK5 regulatory subunit associated protein 2	1.12166	0.165633	0.042331	0.999345	7.6716	4	7.33804	7.63332	7.56696	7.41725	7.68434	8.21063	7.37697	7.71692	7.93349	214444	2900018K03RIK, AN, MKIAA1633
Fstl4	follistatin-like 4	1.12161	0.165565	0.038074	0.982471	9.958	3	9.89765	9.80215	9.65305	9.83718	10.0006	9.83015	9.81481	10.003	10.5818	320027	B230374F23RIK, SPIG1, MKIAA1061
Klhl11	kelch-like 11	1.12141	0.165312	0.02739	0.947407	9.05	1	8.74177	9.03865	8.87464	8.98869	9.23973	9.0247	8.98844	9.03473	9.43139	217194	BC011167
Sik2	salt inducible kinase 2	1.12137	0.165267	0.03308	0.965388	9.5636	3	9.53202	9.31554	9.23807	9.56565	9.6154	9.64835	9.39475	9.58241	10.0409	235344	G630080D20RIK, SNF1LK2
Nkiras2	NFKB inhibitor interacting Ras-like protein 2	1.12136	0.165255	0.040246	0.992319	6.9981	4	6.93854	6.68081	6.97204	6.77667	7.09617	7.17989	7.02116	7.28324	7.03986	71966	2410003M04RIK, 4930527H08RIK, D630018G21RIK, KBRAS2
2310022B05Rik	RIKEN cDNA 2310022B05 gene	1.12133	0.165212	0.042045	0.999345	8.5563	1	8.2229	8.34131	8.41081	8.55158	8.95834	8.93412	8.36129	8.79854	8.21716	69551	-
Ptpn4	protein tyrosine phosphatase_ non-receptor type 4	1.12131	0.16518	0.035757	0.973577	9.2563	3	8.81446	9.09929	9.10962	9.35677	9.30008	9.14958	9.19205	9.44783	9.68713	19258	PTPMEG, PTN4, TEP, TEP/MPTPMEG, HPTP-MEG
Hr	hairless	1.12124	0.165097	0.024024	0.947407	9.1656	3	8.88625	9.17772	9.02217	9.04557	9.54695	9.14958	9.26689	9.13625	9.18487	15460	ALUNC, AU, N, BA, BLDY, HR, RH, RH-BMH, RHINO
Ptprb	protein tyrosine phosphatase_ receptor type_ B	1.12105	0.164856	0.04207	0.999345	6.267	5	6.12749	6.27796	6.04393	5.75298	6.53643	6.25113	6.37814	6.27562	6.71461	19263	3230402H02RIK, C130094E24, PTPZ, RPTPB, VE-PTP, VEPTP
Plpp3	NA	1.12099	0.164778	0.043438	0.999345	8.6179	1	8.17274	8.2902	8.32002	8.86485	8.91897	8.97623	8.30321	8.87606	8.58461	-576	NA
Flt1	FMS-like tyrosine kinase 1	1.12086	0.164606	0.032377	0.965388	5.7531	5	5.13057	5.73903	5.44018	5.56769	5.8196	6.44355	5.62767	6.01631	5.84398	14254	AI323757, FLT-1, VEGFR-1, VEGFR1, SFLT1
Coro2a	coronin_ actin binding protein 2A	1.12085	0.164599	0.042571	0.999345	9.0035	1	8.46095	8.84482	9.10016	8.86198	8.93315	8.76723	9.52072	9.1822	9.13463	107684	9030208C03RIK, AI563590, IR10
Zbed6	zinc finger_ BED type containing 6	1.12084	0.164579	0.043857	0.999648	8.3537	1	7.94266	8.43839	7.89696	8.29002	8.40364	8.25835	8.19238	8.43858	9.03467	667118	GM8466, MGR
Abca7	ATP-binding cassette_ sub-family A (ABC1)_ member 7	1.1208	0.164527	0.039801	0.992319	7.8912	4	7.44757	7.85048	7.7044	7.91588	7.92479	7.94504	8.31501	8.00972	7.81087	27403	ABCX, ABC51
Ntsr1	neurotensin receptor 1	1.1206	0.164275	0.039931	0.992319	7.5894	4	7.25208	7.59171	7.54621	6.92736	7.41195	7.27575	8.33447	7.88747	7.66902	18216	NT-1R, NTR-1, NTR1
Epha10	Eph receptor A10	1.12033	0.163923	0.025911	0.947407	9.476	3	8.98887	9.43463	9.48517	9.42657	9.50008	9.46824	9.64283	9.70864	9.54047	230735	A330090H18
Diexf	digestive organ expansion factor homolog (zebrafish)	1.12022	0.163782	0.025023	0.947407	8.6649	1	8.65613	8.33412	8.44484	8.691	8.86079	8.61892	8.85196	8.70722	8.76791	215193	AA408296, AW045375, DEF
Idua	iduronidase_ alpha-L-	1.1202	0.163759	0.033477	0.965388	8.056	4	7.78464	7.95731	7.69814	8.19265	8.27144	8.16584	8.13138	8.15503	8.09402	15932	6030426D08
Helz	helicase with zinc finger domain	1.12008	0.163607	0.032238	0.965388	9.7438	3	9.58092	9.48744	9.66272	9.68275	9.80628	9.84301	9.61127	9.65914	10.2349	78455	3110078M01RIK, 9430093I07RIK, 9630002H22RIK, AI851979, DRHC
Eif4ebp2	eukaryotic translation initiation factor 4E binding protein 2	1.12004	0.163556	0.026319	0.947407	8.2011	1	7.98203	7.95262	8.13788	8.21085	8.24893	8.32912	8.20513	8.24869	8.46771	13688	2810011I19RIK, 4E-BP2, AA792569, BC010348, PHAS-II
Slc16a7	solute carrier family 16 (monocarboxylic acid transporters)_ member 7	1.11999	0.163487	0.043979	0.999648	7.2612	4	6.91838	7.26864	7.17488	7.00242	7.33711	7.13412	7.37697	7.34109	7.72292	20503	4921534N07RIK, MCT2
Nrbp2	nuclear receptor binding protein 2	1.11963	0.163027	0.037369	0.981535	9.5791	3	9.00807	9.56013	9.51573	9.58322	9.48283	9.75351	9.84362	9.83625	9.47692	223649	BC011468
Ednrb	endothelin receptor type B	1.11958	0.162954	0.029325	0.96296	6.8746	4	6.03693	6.51264	6.72367	6.83651	7.48309	7.54425	6.20287	7.22298	6.63652	13618	ET-B, ET-BR, ETR-B, ETB, SOX10M1
Arhgef11	Rho guanine nucleotide exchange factor (GEF) 11	1.11947	0.162821	0.002358	0.578377	11.3471	7	11.2073	11.2354	11.3247	11.1952	11.4555	11.5162	11.3199	11.3555	11.4799	213498	B930073M02, E130307F09, PDZ-RHOGEF, PRG, RHOGEF, MKIAA0380
Adamts2	a disintegrin-like and metallopeptidase (reprolysin type) with thrombospondin type 1 motif_ 2	1.11931	0.162607	0.046479	0.999648	7.1656	4	7.23589	6.98622	6.91923	6.77667	7.1651	7.42767	7.68053	7.12288	7.05195	216725	ADAM-TS 2, ADAM-TS2, ADAMTS-2, PC I-NP, PCINP, PNPI
Dync2h1	dynein cytoplasmic 2 heavy chain 1	1.1193	0.162595	0.012735	0.855019	10.1937	2	10.108	10.2356	9.89241	10.0556	10.2476	10.3885	10.1342	10.2836	10.3433	110350	4432416O06RIK, AI448217, D030010H02RIK, D330044F14RIK, DHC1B, DHC2, DNCHC2, B2B414CLO, MKIAA1997
Nt5dc3	5'-nucleotidase domain containing 3	1.11919	0.162461	0.017053	0.91362	11.6166	7	11.2356	11.4745	11.6963	11.5446	11.6557	11.6199	11.8253	11.8089	11.6056	103466	AU040402, AW540062, C630002B14RIK, TU12B1-TY
Dclre1b	DNA cross-link repair 1B_ PSO2 homolog (S. cerevisiae)	1.11915	0.162408	0.044781	0.999648	6.8942	4	6.67585	6.80043	6.72367	6.75203	7.09617	7.02799	6.82598	6.92091	7.23266	140917	AI452214, APOLLO, SNMIB, MSNM1B
Vangl2	vang-like 2 (van gogh_ Drosophila)	1.11901	0.162227	0.044388	0.999648	7.7707	4	7.22772	7.66232	7.64058	7.85932	7.75631	8.08634	7.66831	7.95255	7.97215	93840	C530001F03RIK, LP, LPP1, LTAP, VANG1L2, LOOP-TAIL, SKA17, SKA<M17JUS>, STBM, STRABISMUS
Pggt1b	protein geranylgeranyltransferase type I_ beta subunit	1.11875	0.161892	0.046778	0.999648	7.4856	4	6.95841	7.37758	7.40739	7.48612	7.49078	7.98168	7.60562	7.5019	7.43995	225467	2010207C17RIK, 2610100E13, AI451237, AI551093, BGG1, GGT1
Tmem168	transmembrane protein 168	1.11827	0.161266	0.019967	0.945615	8.5663	1	8.40774	8.40789	8.44109	8.54082	8.74656	8.59884	8.79128	8.57571	8.56787	101118	5730526F17RIK, 8430437G11RIK, AI462344, AI504145
Trio	triple functional domain (PTPRF interacting)	1.11804	0.160966	0.00698	0.695332	11.223	7	11.1442	11.0509	11.0809	11.1774	11.2259	11.4533	11.1446	11.2982	11.3852	223435	6720464I07RIK, AA408740, SOLO
Hdac9	histone deacetylase 9	1.11801	0.160929	0.031367	0.965388	9.2486	3	8.72737	9.30455	9.25309	9.12449	9.27134	9.34708	9.41318	9.39418	9.31088	79221	AV022454, D030072B18RIK, HD7B, HD9, HDRP, HDAC7B, MITR, MKIAA0744
Ago3	argonaute RISC catalytic subunit 3	1.11795	0.160861	0.045293	0.999648	8.0548	4	7.72787	7.91455	7.65357	7.98625	8.05502	8.13363	7.55343	8.13648	8.90078	214150	AW048688, C130014L07RIK, EIF2C3
Atxn2	ataxin 2	1.11795	0.160857	0.003108	0.59945	11.2668	7	11.1168	11.1933	11.1813	11.1552	11.3684	11.4059	11.1708	11.3669	11.4077	20239	9630045M23RIK, ATX2, AW544490, SCA2
Tns3	tensin 3	1.11789	0.160781	0.047497	0.999648	8.1695	1	7.91749	7.9897	7.86939	8.22882	8.37898	8.67114	7.89494	8.31618	8.09402	319939	BC023928, F830010I22RIK, TEM6, TENS1
Meg3	maternally expressed 3	1.11786	0.160741	0.049053	0.999648	16.0354	9	15.7606	15.8832	15.8517	15.8892	16.0059	16.4325	15.6298	16.1786	16.4507	17263	2900016C05RIK, 3110050O07RIK, 6330408G06RIK, AI425946, AW108224, D12BWG1266E, GTL2, R74756, R75394
Mov10	Moloney leukemia virus 10	1.11782	0.160687	0.048538	0.999648	7.6221	4	7.39019	7.38455	7.34469	7.67495	7.37085	7.98168	7.63102	7.60669	8.07046	17454	C77703, MOV-10
Pfkfb4	6-phosphofructo-2-kinase/fructose-2_6-biphosphatase 4	1.11769	0.160524	0.043816	0.999648	7.4183	4	7.09036	7.5238	7.2875	7.1606	7.60859	7.67147	7.48541	7.49463	7.4121	270198	C230090D14
Rasal2	RAS protein activator like 2	1.11767	0.160492	0.034494	0.973577	11.6012	7	11.1964	11.4435	11.5142	11.672	11.4929	11.5475	11.7444	11.6157	12.0383	226525	6530401P13, A330066M24RIK
Phyhd1	phytanoyl-CoA dioxygenase domain containing 1	1.11766	0.160487	0.04174	0.999345	6.5236	5	6.07384	6.51264	6.46827	6.00322	6.34601	7.18887	6.33242	6.95307	6.55397	227696	-
Tspan18	tetraspanin 18	1.11732	0.160048	0.002671	0.59945	4.1778	6	3.24911	3.17999	3.03912	3.80736	4.52354	5.4748	3.27059	4.99789	4.46117	241556	2610042G18RIK, 6720430O15, BB226562
Peg3	paternally expressed 3	1.11728	0.159995	0.035872	0.973577	12.0166	7	11.7778	11.8009	11.8127	12.1071	12.097	12.3226	11.6686	12.134	12.2751	18616	AL022617, ASF-1, END4, GCAP4, PW1, ZFP102, MKIAA0287
Mmp16	matrix metallopeptidase 16	1.11723	0.159925	0.038088	0.982471	8.7008	1	8.51228	8.75344	8.4634	8.50808	8.71078	8.62224	8.74258	8.74444	9.15437	17389	MT3-MMP, MT3MMP
Sall3	sal-like 3 (Drosophila)	1.11716	0.15983	0.030932	0.963826	5.595	5	4.94379	4.90818	5.21332	5.89482	5.36363	6.00888	5.92333	5.97514	5.84398	20689	B130022O04RIK, MSAL, MSAL-1, SAL, SALT, SPALT
Zfp971	NA	1.11713	0.159802	0.045637	0.999648	7.6827	4	7.69863	7.62155	7.30408	7.10329	8.39955	7.28416	8.06769	7.49463	7.75283	-914	NA
Hivep3	human immunodeficiency virus type I enhancer binding protein 3	1.11695	0.159566	0.047076	0.999648	9.6828	3	9.4484	9.4109	9.6882	9.54607	9.35168	9.62041	9.98579	9.6833	10.2014	16656	2900056N03RIK, A130075N07, AI848000, E030045D18RIK, KBP-1, KBP1, KRC, RC, SCHNURRI-3, SHN3, ZAS3
Golim4	golgi integral membrane protein 4	1.11682	0.159398	0.041308	0.999345	8.3226	1	8.19804	8.19814	8.08131	8.25537	8.55806	8.67434	8.06303	8.34069	8.44956	73124	3110027H23RIK, GIMPC, GPP130, GOLPH4, P138
Cplx3	complexin 3	1.11661	0.159128	0.049587	0.999648	8.2152	1	7.63213	7.81476	8.62052	7.72647	8.41984	8.08634	8.6493	8.10344	8.50774	235415	BC016632, CPXIII, ERGIC-53L, ERGL, LAMN1L, LMAN1L
R3hdm1	R3H domain containing 1	1.11657	0.159078	0.004464	0.639445	12.2799	7	12.0419	12.2385	12.1796	12.2316	12.2218	12.3057	12.4065	12.4302	12.42	226412	R3HDM
Mir124a-1hg	Mir124-1 host gene (non-protein coding)	1.11656	0.159061	0.046567	0.999648	9.7679	3	9.52204	9.60264	9.58687	9.74652	9.48283	10.2037	9.51902	10.017	10.0363	268755	A930011O12RIK, RNCR3, MIR-124-1, MIR-3078
Ubash3b	ubiquitin associated and SH3 domain containing_ B	1.11654	0.159034	0.047851	0.999648	8.7884	1	8.24735	8.94499	8.69152	8.56932	8.93033	8.9017	8.56284	9.13625	8.94032	72828	2810457I06RIK, BB125008, TULA-2, P70
Ace	angiotensin I converting enzyme (peptidyl-dipeptidase A) 1	1.11614	0.158515	0.049242	0.999648	7.8351	4	7.73365	7.56739	7.64058	7.7823	7.87863	8.24118	7.513	7.99949	8.05253	11421	AW208573, CD143
Setbp1	SET binding protein 1	1.11613	0.158503	0.032136	0.965388	9.7392	3	9.54686	9.53212	9.65789	9.70539	9.67739	9.62372	9.83408	9.80575	10.1726	240427	C130092E12, SEB, MKIAA0437
Kif13b	kinesin family member 13B	1.11592	0.158231	0.047016	0.999648	7.8012	4	7.57534	7.68511	7.51096	7.84191	7.66407	8.13828	7.75174	8.08904	7.88027	16554	5330429L19RIK, 6030414C01, AI429803, C130021D12RIK, GAKIN
Fer	fer (fms/fps related) protein kinase	1.11583	0.158123	0.025578	0.947407	8.6472	1	8.5812	8.61195	8.52831	8.38124	8.83383	8.59547	8.63053	8.76572	8.86356	14158	AV082135, C330004K01RIK, FERT, FERT2
Ptgs2	prostaglandin-endoperoxide synthase 2	1.11573	0.157987	0.023401	0.947407	6.3314	5	5.57872	6.37926	6.22889	5.32193	6.24046	5.96772	7.36188	6.80823	6.1885	19225	COX2, COX-2, PES-2, PGHS-2, PHS II, PHS-2, PGHS2, TIS10, GRIPGHS
Midn	midnolin	1.11567	0.157904	0.027521	0.947407	9.7615	3	9.39289	9.76653	9.74088	9.633	9.6154	9.79675	9.93059	9.92674	9.97261	59090	3000003C15RIK
Gba	glucosidase_ beta_ acid	1.11563	0.157858	0.026693	0.947407	8.6174	1	8.29892	8.61195	8.57344	8.49329	8.65025	8.68072	8.80808	8.60298	8.80408	14466	GBA1, GC, GCASE, GLUC, BETAGC
Yeats2	YEATS domain containing 2	1.11563	0.157856	0.020624	0.946438	9.1268	3	9.04803	9.11826	8.8663	9.00703	9.17674	9.32688	9.0904	9.34049	9.12893	208146	BC042768, MKIAA1197
Adgra3	adhesion G protein-coupled receptor A3	1.11558	0.157788	0.041035	0.996704	8.374	1	7.86581	8.23721	8.48536	8.31127	8.47905	8.41966	8.43526	8.56534	8.49008	78560	8430414O08RIK, 9530074E10RIK, GPR124, TEM5, MKIAA1531
Ncor2	nuclear receptor co-repressor 2	1.11547	0.157651	0.00101	0.567833	12.154	7	12.1134	12.0599	11.9906	12.053	12.2091	12.3124	12.1435	12.2585	12.217	20602	N-COR, SMRT, SMRTE
Ccdc88a	coiled coil domain containing 88A	1.11542	0.157587	0.009749	0.790317	11.0152	2	10.8358	11.0515	10.8207	10.9093	11.0437	11.0817	11.001	11.0753	11.2696	108686	A430106J12RIK, AI848406, APE, C130096N06RIK, C330012F17RIK, D130005J21RIK, GIRDIN, GIV, GRDN, HKRP1
Zfp300	zinc finger protein 300	1.11528	0.157405	0.043799	0.999648	5.8514	5	6.07384	5.28156	5.73726	5.18133	6.18464	6.02903	5.94375	6.13319	5.97666	245368	D930016N04RIK
Cep170	centrosomal protein 170	1.11525	0.157367	0.005676	0.662237	10.9201	2	10.6573	10.9238	10.8372	10.8335	10.9823	11.0738	10.9967	10.9172	11.0227	545389	4933426L22RIK, A330004A13RIK, AI195353
Prdm10	PR domain containing 10	1.11517	0.15726	0.04089	0.99448	7.9907	4	8.04844	7.74055	7.90784	7.72013	8.22146	8.02747	8.13138	7.88747	8.19008	382066	GM1112, TRISTANIN
Selenon	NA	1.11516	0.157255	0.028434	0.954292	8.5613	1	8.44695	8.50395	8.32815	8.48583	8.84887	8.65502	8.47438	8.67866	8.59703	-699	NA
Spon1	spondin 1_ (f-spondin) extracellular matrix protein	1.11511	0.157185	0.038476	0.984356	11.1936	7	10.8551	11.1784	11.2715	10.8995	11.1201	11.1209	11.6242	11.2402	11.2921	233744	AI666765, AW455831, BC020531, D330035F22RIK, FSP
Ankrd27	ankyrin repeat domain 27 (VPS9 domain)	1.115	0.157042	0.036908	0.981535	8.9257	1	8.56832	8.70965	9.047	8.82995	8.98582	8.82887	9.19844	9.06693	9.01628	245886	AA408090, BC016493, D330003H11RIK, VARP
Ank2	ankyrin 2_ brain	1.11485	0.156844	0.012201	0.848627	13.4885	8	13.3387	13.4186	13.3531	13.4053	13.6085	13.6251	13.394	13.4153	13.7744	109676	AI835472, AW491075, ANK-2
Ahdc1	AT hook_ DNA binding motif_ containing 1	1.11483	0.156824	0.030545	0.96296	11.8173	7	11.8106	11.6553	11.5529	11.7456	12.1133	12.1082	11.6238	11.7396	11.896	230793	D030015G18RIK
Bcar1	breast cancer anti-estrogen resistance 1	1.11463	0.156571	0.036923	0.981535	11.6259	7	11.485	11.5498	11.3099	11.6257	12.0496	11.8571	11.5056	11.5392	11.5777	12927	AI385681, CAS, CRKAS
Frmd5	FERM domain containing 5	1.11452	0.156424	0.037352	0.981535	8.9523	1	8.55859	8.7399	8.98154	8.98076	9.08317	9.00703	8.84654	9.07181	9.2201	228564	1500032A09RIK, 5830442F04, A930004K21RIK, R75430
Mical3	microtubule associated monooxygenase_ calponin and LIM domain containing 3	1.11445	0.156328	0.011731	0.846803	11.4803	7	11.4211	11.289	11.3104	11.4616	11.518	11.6132	11.4033	11.5012	11.7507	194401	C130040D16RIK, MICAL-3, MKIAA1364
Ankhd1	ankyrin repeat and KH domain containing 1	1.11433	0.156178	0.027968	0.952269	10.4683	2	10.4297	10.384	10.2195	10.3536	10.5255	10.6294	10.3862	10.3625	10.8379	108857	1110004O12RIK, 4933432B13RIK, 9130019P20RIK, A530027J04RIK, A630021B20RIK, AA571404, MASK, MFLJ00246, MKIAA1085
Gpd2	glycerol phosphate dehydrogenase 2_ mitochondrial	1.11431	0.156156	0.010221	0.790925	11.6821	7	11.4704	11.5998	11.7073	11.5133	11.7131	11.5973	11.8958	11.7782	11.8124	14571	AA408484, AI448216, AU021455, AW494132, GPDH, GDM1, GPD-M, GPDH-M, TISP38
Kif1b	kinesin family member 1B	1.11369	0.155353	0.001807	0.567833	14.8321	9	14.6471	14.7702	14.7079	14.8029	14.9777	14.917	14.8207	14.8389	14.9714	16561	A530096N05RIK, AI448212, AI506502, D4MIL1E, KIF1BP130, KIF1BP204
Zfp280c	zinc finger protein 280C	1.11362	0.155256	0.035063	0.973577	8.2601	1	8.22701	8.20997	8.09566	8.01243	8.18399	8.32097	8.34986	8.36081	8.55095	208968	BC028839, SUHW3, ZFP633, ZNF280C, MKIAA1584
Ntrk2	neurotrophic tyrosine kinase_ receptor_ type 2	1.11359	0.15522	0.005356	0.647078	13.8548	9	13.619	13.8094	13.7697	13.8036	13.8597	13.9135	13.8258	13.9854	14.0623	18212	GP145-TRKB/GP95-TRKB, TKRB, TRK-B, TRKB
Fxyd1	FXYD domain-containing ion transport regulator 1	1.11358	0.15521	0.015205	0.898242	4.5044	6	4.4208	3.7971	3.67042	4.22055	4.69316	5.21824	4.19383	5.19003	4.8413	56188	0610012C17RIK, 1110006M24RIK, PLM, PML
3000002C10Rik	glyceraldehyde-3-phosphate dehydrogenase pseudogene	1.11358	0.155201	0.025063	0.947407	5.0397	5	5.16519	4.65473	4.61262	4.06917	5.25941	5.38385	4.75228	5.45248	5.69784	378954	-
Aff2	AF4/FMR2 family_ member 2	1.11357	0.155198	0.026456	0.947407	8.0203	4	7.37548	7.37758	7.72916	7.94336	8.19815	8.80569	7.33894	8.24003	8.44956	14266	FMR2P, FMR2, OX19, OXH
Slc4a8	solute carrier family 4 (anion exchanger)_ member 8	1.11356	0.155183	0.010436	0.800962	11.7849	7	11.4327	11.7063	11.7664	11.7845	11.8314	11.8192	11.886	11.8818	11.904	59033	AW493845, C230026C11, NDCBE, KNBC-3
Tcf4	transcription factor 4	1.11349	0.155084	0.019803	0.945615	12.6171	8	12.2047	12.655	12.5701	12.5504	12.671	12.663	12.8461	12.6418	12.6746	21413	5730422P05RIK, ASP-I2, E2-2, E2.2, ITF-2, ITF-2B, ITF2, ME2, MITF-2A, MITF-2B, SEF-2, SEF2, SEF2-1, TFE, TCF-4, BHLHB19
Sema6d	sema domain_ transmembrane domain (TM)_ and cytoplasmic domain_ (semaphorin) 6D	1.11321	0.154726	0.01305	0.856355	10.6647	2	10.3991	10.6611	10.5499	10.6108	10.7853	10.8429	10.7224	10.7961	10.5671	214968	1110067B02RIK, AA409156, D330011G23, MKIAA1479
Itga3	integrin alpha 3	1.11315	0.154648	0.033377	0.965388	8.9318	1	8.77857	8.87238	8.78598	8.81516	9.21672	9.1656	8.86272	9.04222	8.78972	16400	AA407068, CD49C, GAPB3
Kdm6b	KDM1 lysine (K)-specific demethylase 6B	1.11313	0.15462	0.024055	0.947407	9.6783	3	9.49167	9.59062	9.5334	9.63973	9.72708	9.92728	9.51902	9.72735	9.89257	216850	1700064E03RIK, BC038313, JMJD3, MKIAA0346
Usp13	ubiquitin specific peptidase 13 (isopeptidase T-3)	1.1131	0.154585	0.004495	0.639445	9.8873	3	9.76146	9.81383	9.73478	9.83865	9.92743	9.90973	9.97343	10.0119	9.99937	72607	2700071E21RIK, AI848077, ISOT3, ISOT-3
Ift172	intraflagellar transport 172	1.11309	0.154568	0.00471	0.639445	10.4128	2	10.3973	10.2142	10.3698	10.2617	10.5293	10.5287	10.4339	10.4552	10.5004	67661	4930553F24RIK, SLB, AVC1, WIM
Slco1a4	solute carrier organic anion transporter family_ member 1a4	1.11305	0.154522	0.046869	0.999648	5.7774	5	5.13057	5.86412	5.37892	5.67646	6.10668	6.21641	5.65269	5.79762	6.07467	28250	AI785519, OATP1A4, OATP2, SLC21A5
Rell1	RELT-like 1	1.1129	0.15432	0.027689	0.949681	5.3818	5	5.26432	4.34705	5.52745	4.7044	5.14707	5.53239	6.07912	5.53977	5.84398	100532	AA536743
Uggt2	UDP-glucose glycoprotein glucosyltransferase 2	1.11285	0.154254	0.026668	0.947407	8.6843	1	8.4679	8.53564	8.59043	8.6845	8.67409	8.79984	8.63995	8.85068	8.89073	66435	1810064L21RIK, 3110001A05RIK, 3110027P15RIK, A230065J02RIK, AW047562, UGCGL2
Nfya	nuclear transcription factor-Y alpha	1.11282	0.154219	0.019293	0.945615	9.4174	3	9.24497	9.41602	9.39328	9.16473	9.53398	9.42897	9.63814	9.41164	9.48808	18044	AA407810, CBF-B, SEZ-10, SEZ10
Atp1b2	ATPase_ Na+/K+ transporting_ beta 2 polypeptide	1.11272	0.154093	0.016058	0.908494	11.3513	7	11.0679	11.2707	11.2068	11.4078	11.403	11.5126	11.4835	11.5008	11.2488	11932	AMOG, ATPB-2
Tubb4a	tubulin_ beta 4A class IVA	1.11263	0.153973	0.016044	0.908494	13.8768	9	13.5656	13.8414	13.9021	13.742	13.8558	13.8415	14.1305	13.9835	13.9604	22153	AI325297, M(BETA)4, TUBB, TUBB4
Nos1	nitric oxide synthase 1_ neuronal	1.11261	0.153949	0.025251	0.947407	10.4998	2	10.1323	10.5058	10.4295	10.4506	10.4377	10.6971	10.6079	10.7054	10.4601	18125	2310005C01RIK, N-NOS, NC-NOS, NO, NOS, NOS-I, NOS-1, BNOS, NNOS
Setd2	SET domain containing 2	1.11251	0.153818	0.03803	0.982471	11.502	7	11.5122	11.3799	11.2945	11.3141	11.8024	11.66	11.2962	11.3469	11.7896	235626	4921524K10RIK, BC031601, KMT3A
Dnajc1	DnaJ (Hsp40) homolog_ subfamily C_ member 1	1.1124	0.153673	0.030491	0.96296	8.5969	1	8.65309	8.47481	8.30363	8.47458	8.71407	8.57848	8.64307	8.70722	8.79333	13418	4733401K02RIK, AA960110, D230036H06RIK, DNAJL1, ERDJ1, ERJ1P, MTJ1
Atp10a	ATPase_ class V_ type 10A	1.112	0.153163	0.043649	0.999648	5.7929	5	5.05873	5.80293	5.6876	5.45004	5.93687	6.19873	5.57628	5.74961	6.44824	11982	ATP10C, PFATP
Kcnj16	potassium inwardly-rectifying channel_ subfamily J_ member 16	1.11191	0.153036	0.018677	0.933012	5.7285	5	4.86174	4.50907	5.46986	5.87213	5.84383	6.67853	5.31928	6.451	5.46466	16517	6430410F18RIK, AI132396, KIR5.1
Stpg1	sperm tail PG rich repeat containing 1	1.11189	0.153008	0.015064	0.892751	4.5616	6	3.59217	4.02855	4.5584	4.06917	4.52354	4.44823	5.43919	5.29412	4.66372	78806	4930403G18RIK, 4930555I21RIK, MAPO2
Rbm41	RNA binding motif protein 41	1.11179	0.15288	0.047928	0.999648	7.8096	4	7.84461	7.77813	7.58063	7.50099	7.964	8.06698	7.79734	7.91494	7.81087	237073	BB131279, D330023I21RIK
9130023H24Rik	RIKEN cDNA 9130023H24 gene	1.11157	0.152597	0.046487	0.999648	5.9142	5	6.01811	5.73903	5.34729	5.45004	6.55122	6.28503	5.96389	6.07593	5.56924	100043133	GLI4
Kif1a	kinesin family member 1A	1.11153	0.152553	0.009523	0.782741	15.4873	9	15.4107	15.3227	15.358	15.4433	15.6804	15.6468	15.3726	15.4617	15.6368	16560	ATSV, C630002N23RIK, GM1626, KNS1
Heatr5b	HEAT repeat containing 5B	1.11143	0.152422	0.03023	0.96296	10.3173	2	10.21	10.2307	10.1502	10.2162	10.5386	10.4617	10.1682	10.1956	10.6066	320473	2010013B10RIK, A230048G03RIK, AV071430, D330050P16RIK, MKIAA1414
Tril	TLR4 interactor with leucine-rich repeats	1.1114	0.152384	0.047608	0.999648	6.8904	4	6.49716	6.52532	6.37723	7.03343	7.28498	7.40472	6.56109	7.47999	6.35379	66873	1200009O22RIK, AI316813, MKIAA0644
Kcnc3	potassium voltage gated channel_ Shaw-related subfamily_ member 3	1.11121	0.152132	0.017099	0.91362	10.9803	2	10.7306	10.862	10.9161	10.9753	11.0697	11.0991	10.859	11.0358	11.2203	16504	KSHIIID, KCR2-3, KV3.3
Ubap2l	ubiquitin-associated protein 2-like	1.11095	0.151798	0.021447	0.946438	11.6985	7	11.7021	11.5922	11.49	11.5651	11.7164	11.8094	11.591	11.7245	12.0265	74383	3110083O19RIK, 4932431F02RIK, A430103N23RIK, C77168, NICE-4, MKIAA0144
Numb	numb gene homolog (Drosophila)	1.11092	0.15176	0.011428	0.842536	9.8067	3	9.66194	9.79431	9.72712	9.63131	9.80628	9.90292	10.0078	9.81015	9.89257	18222	NB
Tor3a	torsin family 3_ member A	1.11058	0.151315	0.028101	0.95335	5.5368	5	4.72919	5.39648	5.40988	5.02554	5.63755	4.66974	6.11558	6.15178	6.07467	30935	ADIR
Enpp6	ectonucleotide pyrophosphatase/phosphodiesterase 6	1.11043	0.151124	0.034171	0.969576	5.1417	5	4.63354	4.86891	4.85684	4.94084	5.74437	5.81364	4.79785	5.1536	5.31227	320981	4833421B01RIK, B830047L21RIK, D8ERTD514E, E-NPP 6, NPP6
Eif2ak3	eukaryotic translation initiation factor 2 alpha kinase 3	1.11022	0.150841	0.01958	0.945615	9.312	3	9.31216	9.19964	9.25947	9.04303	9.51901	9.37293	9.35147	9.3646	9.35787	13666	PEK, PERK
Sema7a	sema domain_ immunoglobulin domain (Ig)_ and GPI membrane anchor_ (semaphorin) 7A	1.11007	0.150653	0.020613	0.946438	11.0053	2	10.6844	10.9051	11.0639	10.9169	11.049	10.9786	11.237	11.0383	11.1155	20361	2900057C09RIK, CDW108, H-SEMA-L, M-SEMA-L, SEMAL
Ncoa3	nuclear receptor coactivator 3	1.10993	0.150467	0.014534	0.878012	9.85	3	9.7501	9.67273	9.75451	9.80908	9.94993	9.96699	9.80647	9.83337	10.0753	17979	2010305B15RIK, AW321064, ACTR, AIB1, KAT13B, RAC3, SRC3, TRAM-1, TRAM1, BHLHE42, P/CIP, PCIP
Hspa8	heat shock protein 8	1.10993	0.150464	0.005711	0.662237	15.657	9	15.5909	15.6575	15.5772	15.3964	15.8167	15.7867	15.6596	15.6845	15.7017	15481	2410008N15RIK, HSC70, HSC71, HSC73, HSP73, HSPA10
Pclo	piccolo (presynaptic cytomatrix protein)	1.10991	0.150441	0.004141	0.639445	13.0799	8	13.0075	12.91	13.0041	13.0077	13.181	13.0745	13.1142	13.0821	13.3026	26875	ACZ, PICO
Slco4c1	solute carrier organic anion transporter family_ member 4C1	1.10987	0.150396	0.039703	0.992319	4.9697	5	4.53109	4.90818	4.50205	4.80367	5.25941	5.14627	5.523	5.1536	4.99939	227394	9530051F04, C330017E21RIK, OATP-H, OATP-M1, OATP4C1, OATPX, PRO2176, SLC21A20, OATP-R
Kmt2c	lysine (K)-specific methyltransferase 2C	1.10979	0.150281	0.02669	0.947407	11.4756	7	11.3812	11.4494	11.2709	11.3541	11.6078	11.5705	11.3306	11.4335	11.8066	231051	E330008K23RIK, HALR, MLL3, MKIAA1506
Gm14827	predicted gene 14827	1.10965	0.15011	0.049406	0.999648	6.0584	5	5.32682	5.50292	5.83173	6.35378	6.32894	6.6133	5.98374	6.34189	5.95109	100503393	OTTMUSG00000018126
Nrcam	neuronal cell adhesion molecule	1.10964	0.150092	0.013977	0.87248	13.1502	8	13.0448	13.1886	13.0286	12.9137	13.1896	13.0954	13.3524	13.1432	13.3397	319504	BRAVO, C030017F07RIK, C130076O07RIK, MKIAA0343
Sh2d3c	SH2 domain containing 3C	1.10951	0.149919	0.037207	0.981535	8.5395	1	8.2311	8.41473	8.65322	8.37721	8.65368	8.59208	8.60191	8.63967	8.66154	27387	CHAT, NSP3, SHEP1
Adcy8	adenylate cyclase 8	1.10951	0.149917	0.047597	0.999648	8.2109	1	7.89188	8.32326	8.01239	8.09804	8.29799	8.44613	8.23857	8.20929	8.3405	11514	AC8, AW060868
Nedd1	neural precursor cell expressed_ developmentally down-regulated gene 1	1.10949	0.149902	0.025202	0.947407	4.4558	6	3.69052	4.16449	4.03053	4.42147	4.79609	4.90596	4.49991	4.95619	4.72537	17997	-
Ric1	RAB6A GEF complex partner 1	1.1092	0.149522	0.01099	0.82327	9.7491	3	9.54358	9.71071	9.68504	9.65477	9.90889	9.85294	9.72623	9.81015	9.82904	226089	C030046E11RIK, C130057E09RIK, KIAA1432
Rras	Harvey rat sarcoma oncogene_ subgroup R	1.10915	0.149454	0.036541	0.981535	5.1467	5	5.02143	5.08994	4.61262	4.54138	5.02524	4.99059	5.38048	5.79762	5.69784	20130	AI573426
Pdcd11	programmed cell death 11	1.10901	0.149267	0.015024	0.892751	9.5756	3	9.39471	9.5876	9.43526	9.47255	9.58159	9.68691	9.56093	9.7289	9.70827	18572	1110021I22RIK, ALG-4, PDCD7, MKIAA0185
Rph3a	rabphilin 3A	1.10848	0.148588	0.02622	0.947407	13.048	8	12.6691	12.9942	13.0846	12.9804	13.0235	13.0341	13.3038	13.1152	13.1504	19894	2900002P20RIK, AU022689, AW108370
Atxn2l	ataxin 2-like	1.10836	0.148432	0.011961	0.846803	11.3673	7	11.3496	11.3401	11.1689	11.2015	11.3335	11.4704	11.365	11.4378	11.5958	233871	A2D, A2LG, A2RP, A2LP, ATXNL2
Tekt2	tektin 2	1.10831	0.148363	0.009598	0.782741	3.927	6	3.59217	3.41625	3.18941	3.22607	4.18722	4.99059	3.71266	4.51409	4.22548	24084	AU014974, TEKTIN-T
Tnik	TRAF2 and NCK interacting kinase	1.10811	0.1481	0.02023	0.946438	12.1507	7	12.1006	12.0376	12.0694	11.9759	12.279	12.1812	12.0647	12.119	12.4673	665113	1500031A17RIK, 4831440I19RIK, AI451411, C530008O15RIK, C630040K21RIK
Asap2	ArfGAP with SH3 domain_ ankyrin repeat and PH domain 2	1.10808	0.148062	0.037406	0.981535	9.311	3	9.06417	9.21929	9.30341	9.20615	9.23516	9.40989	9.61445	9.46466	9.22544	211914	6530401G17RIK, DDEF2, GM1523, GM592, PAG3, PAP
Raph1	Ras association (RalGDS/AF-6) and pleckstrin homology domains 1	1.10788	0.147802	0.038409	0.983978	10.298	2	9.86117	10.2858	10.3459	10.2015	10.2923	10.3629	10.5316	10.2783	10.4396	77300	9430025M21RIK, C730009O10RIK, LPD
Eml5	echinoderm microtubule associated protein like 5	1.10787	0.147795	0.028187	0.954292	10.8824	2	10.7761	10.8892	10.6842	10.7418	10.8842	10.9564	10.7313	11.0289	11.1823	319670	BC027154, C130068M19RIK
Vps13d	vacuolar protein sorting 13 D (yeast)	1.10761	0.147455	0.004811	0.642377	12.0791	7	11.9963	12.0874	11.9019	11.9443	12.2059	12.0937	12.1257	12.0847	12.2403	230895	-
Oprm1	opioid receptor_ mu 1	1.10742	0.147201	0.031658	0.965388	6.4682	5	6.24543	5.73903	5.66211	6.50893	6.55122	6.38222	6.2691	6.11435	7.72292	18390	M-OR-1, MOP-R, MOR-1, MOR-1O, OPRM, MOR, MUOR
Zfyve26	zinc finger_ FYVE domain containing 26	1.10719	0.146906	0.04527	0.999648	8.9647	1	9.1531	8.79855	8.69467	8.70391	9.0549	8.99428	9.01038	9.11509	9.09722	211978	4930465A13, 9330197E15RIK, A630028O16RIK, GM893, MKIAA0321
Qrfpr	pyroglutamylated RFamide peptide receptor	1.10711	0.146798	0.048108	0.999648	5.812	5	4.94379	5.84401	5.66211	5.56769	6.00291	6.54498	6.00333	6.01631	5.39048	229214	AQ27, GPR103, SP9155
Prrc2b	proline-rich coiled-coil 2B	1.10706	0.146728	0.014257	0.873638	14.8336	9	14.8136	14.6698	14.6761	14.7713	15.0074	14.9793	14.6668	14.9358	14.9295	227723	5830434P21RIK, AI173903, BAT2L, BAT2L1, D430039P21, MKIAA0515
Cpq	carboxypeptidase Q	1.10701	0.146668	0.012893	0.855019	4.3289	6	4.23774	2.89732	4.10808	3.60204	4.93789	4.76891	3.97321	5.22557	4.5319	54381	1190003P12RIK, 2610034C17RIK, HLS2, LAL-1, PGCP
Sik1	salt inducible kinase 1	1.10689	0.146513	0.046214	0.999648	9.1186	1	8.89143	9.06929	9.22508	8.79117	9.12083	9.04216	9.27093	9.23546	9.35299	17691	MSK, SIK, SNF1LK
Leng8	leukocyte receptor cluster (LRC) member 8	1.10676	0.146341	0.048778	0.999648	11.0152	2	10.808	11.0575	10.717	10.9813	10.9952	11.3	10.7603	11.2266	11.1761	232798	AW049671
Eif4g3	eukaryotic translation initiation factor 4 gamma_ 3	1.10633	0.14578	0.011953	0.846803	13.3472	8	13.2096	13.3178	13.3631	13.0935	13.3483	13.5046	13.3417	13.3833	13.5166	230861	1500002J22RIK, 4833436O05, 4930523M17RIK, G1-419-52, EIF4GII, REPRO8
Lyst	lysosomal trafficking regulator	1.10621	0.145625	0.04621	0.999648	10.1842	2	10.1268	10.0884	9.95933	10.0978	10.2713	10.2527	9.95971	10.2343	10.5755	17101	D13SFK13, BEIGE, BG
Celsr3	cadherin_ EGF LAG seven-pass G-type receptor 3 (flamingo homolog_ Drosophila)	1.10598	0.145324	0.020019	0.945615	10.5559	2	10.3955	10.513	10.4124	10.4977	10.5833	10.6749	10.4375	10.6419	10.8034	107934	ADGRC3, FMI1, FLAMINGO, MKIAA0812
Fnbp1	formin binding protein 1	1.10568	0.144931	0.035071	0.973577	10.5354	2	10.3178	10.4677	10.4538	10.4706	10.6154	10.8458	10.3465	10.6647	10.5682	14269	1110057E06RIK, 2210010H06RIK, FBP1, FBP17
Tubb2b	tubulin_ beta 2B class IIB	1.10558	0.144799	0.035863	0.973577	9.5612	3	9.27698	9.45632	9.48153	9.59193	9.55431	9.73216	9.56093	9.82035	9.52539	73710	2410129E14RIK, BRDP
Tom1	target of myb1 homolog (chicken)	1.10542	0.144599	0.046752	0.999648	8.4698	1	8.27138	8.39758	8.48536	8.28144	8.56537	8.53687	8.73966	8.56187	8.36007	21968	-
Pqlc3	PQ loop repeat containing	1.10529	0.144427	0.001586	0.567833	3.1857	6	2.13852	3.04557	0.927885	1.51458	3.93994	3.33005	4.12398	3.57588	4.22548	217430	C78076, E030024M05RIK
Idh1	isocitrate dehydrogenase 1 (NADP+)_ soluble	1.10525	0.144374	0.041978	0.999345	9.2086	3	9.05266	9.14727	9.22508	8.96744	9.22135	9.22794	9.52581	9.32419	9.13463	15926	AI314845, AI788952, E030024J03RIK, ID-1, IDH-1, IDPC
Col6a4	collagen_ type VI_ alpha 4	1.10514	0.144232	0.031193	0.965388	5.9179	5	5.55281	4.22795	5.37892	6.26946	5.52217	6.10693	6.31684	6.42066	6.4664	68553	1110001D15RIK, AI413310, AU023415, DVWA, EG235580, VWA6
Fat3	FAT tumor suppressor homolog 3 (Drosophila)	1.10502	0.14407	0.042754	0.999345	12.5374	8	12.4141	12.4489	12.3194	12.5186	12.749	12.498	12.3838	12.5003	12.9067	270120	9430076A06RIK, D430038H04RIK, GM1132, GM510, MFAT3F
Prr12	proline rich 12	1.1049	0.143922	0.041773	0.999345	12.3123	7	12.3455	12.1735	12.1759	12.105	12.5365	12.6265	12.1694	12.1896	12.3941	233210	6720469B10, BC058674
Apc	adenomatosis polyposis coli	1.10478	0.143765	0.008293	0.739572	12.929	8	12.695	12.9456	12.9052	12.7817	12.972	13.0022	13.0093	12.9308	13.0823	11789	AI047805, AU020952, AW124434, CC1, MIN, MAPC
Astn2	astrotactin 2	1.10477	0.143749	0.023648	0.947407	9.994	3	9.74296	9.98429	9.87588	9.96599	10.0353	10.0556	10.179	10.1489	9.92084	56079	1D8, ASTNL, BM452J22.1
Adnp	activity-dependent neuroprotective protein	1.10439	0.143253	0.010373	0.799368	4.5387	6	2.39339	3.52129	4.18168	4.65208	4.46226	4.76891	4.88491	4.77618	5.69784	11538	AA589558, MKIAA0784
Golgb1	golgi autoantigen_ golgin subfamily b_ macrogolgin 1	1.10423	0.143047	0.028699	0.957805	12.1112	7	12.0897	11.9924	11.9147	12.0343	12.2024	12.195	11.9976	12.0768	12.4325	224139	4930428L02RIK, 628101, 6330407A06RIK, AU042952, C130074L01RIK, F730017E11RIK, GM6840, MKIAA4151
Chl1	cell adhesion molecule with homology to L1CAM	1.10421	0.143009	0.047598	0.999648	12.0758	7	11.7528	12.196	12.0384	11.8287	11.983	12.1271	12.401	12.1792	12.0725	12661	A530023M13RIK, AI465420, CALL, LICAM2
Cit	citron	1.10409	0.14286	0.024303	0.947407	11.535	7	11.4358	11.4867	11.3267	11.4856	11.6131	11.6306	11.4442	11.5098	11.8274	12704	C030025P15RIK, CRIK, CRIK-SK, CIT-K
Ctnnd1	catenin (cadherin associated protein)_ delta 1	1.10408	0.14284	0.015851	0.904949	10.0389	2	9.94075	9.95412	9.84648	10.0263	10.0652	10.0678	10.0729	10.0838	10.2663	12388	AA409437, AU019353, CATNS, CTNND, P120, MKIAA0384
Gm14403	predicted gene 14403	1.10404	0.142795	0.033958	0.96941	6.511	5	6.71143	5.96067	5.73726	5.84907	7.48309	6.00888	7.29193	5.93277	6.50207	433520	OTTMUSG00000016571
Soga3	SOGA family member 3	1.1037	0.142346	0.014218	0.873638	10.9262	2	10.7493	10.8849	10.8786	10.8083	10.9281	11.0549	10.8758	10.9777	11.1433	67412	6330407J23RIK
Ubr4	ubiquitin protein ligase E3 component n-recognin 4	1.10366	0.142291	0.018576	0.933012	12.4672	8	12.3805	12.3572	12.2246	12.5055	12.6492	12.5743	12.3572	12.5535	12.5529	69116	1810009A16RIK, A930005E13RIK, D930005K06RIK, GM1032, GM1666, N28143, RBAF600, ZUBR1, MKIAA0462, P600
Rev3l	REV3-like_ catalytic subunit of DNA polymerase zeta RAD54 like (S. cerevisiae)	1.10364	0.142272	0.016663	0.909218	10.3906	2	10.2896	10.4021	10.2519	10.2297	10.4876	10.5304	10.335	10.3882	10.5692	19714	REV, REV3, SEZ4
Mkln1	muskelin 1_ intracellular mediator containing kelch motifs	1.10357	0.142172	0.027941	0.952269	10.5036	2	10.3397	10.3451	10.4229	10.5005	10.6381	10.5427	10.3427	10.6254	10.7254	27418	A130067F06RIK, AU015903, BB154892
Nrp2	neuropilin 2	1.10343	0.141989	0.037908	0.981882	10.9781	2	10.625	10.9551	11.0431	10.8386	11.0844	10.8767	11.0252	11.0892	11.1946	18187	1110048P06RIK, NP-2, NP2, NPN-2, NPN2
Drc7	dynein regulatory complex subunit 7	1.10332	0.141845	0.005843	0.662237	3.4108	6	3.24911	3.04557	1.89043	2.23704	3.64132	3.86639	4.19383	3.96035	4.1375	330830	CCDC135, GM770, SRG-L, SRG-S
Nr2e1	nuclear receptor subfamily 2_ group E_ member 1	1.10293	0.141345	0.048316	0.999648	5.2439	5	4.36232	5.1237	4.76405	5.38741	5.32972	5.61469	5.1885	5.9111	5.31227	21907	MTL1, MTLL, TLL, TLX, XTLL, FIERCE, FRC, TAILLESS
Triobp	TRIO and F-actin binding protein	1.1029	0.141297	0.018193	0.928358	4.9942	5	2.96463	4.94641	5.02622	4.14685	4.84492	5.66706	4.84204	5.79762	5.42805	110253	AI428493, EST478828, TARA, MKIAA1662
Slitrk4	SLIT and NTRK-like family_ member 4	1.10256	0.140863	0.043707	0.999648	9.6049	3	9.3874	9.61605	9.35998	9.62114	9.62592	9.73982	9.88512	9.58583	9.56808	245446	6430513G13, D930039I09RIK
Lrp5	low density lipoprotein receptor-related protein 5	1.10238	0.140617	0.025899	0.947407	4.462	6	3.48663	3.61921	4.50205	4.35756	5.1855	4.90596	4.26046	4.72743	4.8413	16973	BMND1, HBM, LR3, LRP7, OPPG, MKIAA4142
Abca8b	ATP-binding cassette_ sub-family A (ABC1)_ member 8b	1.10207	0.140214	0.021091	0.946438	9.5223	3	9.33515	9.46622	9.37966	9.52441	9.57255	9.63691	9.58551	9.50498	9.67741	27404	ABCA8
Wasf3	WAS protein family_ member 3	1.1016	0.139598	0.037589	0.981581	10.6043	2	10.4064	10.3034	10.5868	10.6876	10.632	10.7151	10.5433	10.7015	10.8026	245880	SCAR3, WAVE3
Fryl	furry homolog-like (Drosophila)	1.10154	0.139527	0.022634	0.947407	10.4142	2	10.4553	10.3308	10.2162	10.2628	10.5968	10.405	10.3759	10.4913	10.5576	72313	2010313D22RIK, 2310004H21RIK, 2510002A14RIK, 9030227G01RIK, MKIAA0826
Lpin1	lipin 1	1.1014	0.139344	0.024046	0.947407	9.5115	3	9.49678	9.38504	9.33601	9.44591	9.66724	9.64835	9.50707	9.47577	9.62175	14245	4631420P06, KIAA0188, LIPIN1, FLD, MKIAA0188
Kalrn	kalirin_ RhoGEF kinase	1.10134	0.139255	0.009613	0.782741	13.1401	8	13.0708	12.9942	13.1192	13.0116	13.1467	13.1275	13.296	13.1298	13.3303	545156	2210407G14RIK, AV235988, DUET, E530005C20RIK, GM539, HAPIP, TRAD
Cog5	component of oligomeric golgi complex 5	1.10127	0.139171	0.0274	0.947407	9.5004	3	9.44664	9.38504	9.32184	9.46309	9.72055	9.5936	9.43317	9.55648	9.55964	238123	5430405C01RIK, C87247, D18362, GOLTC1, GTC90
Cep131	centrosomal protein 131	1.10125	0.139146	0.02717	0.947407	9.3595	3	9.27103	9.31737	9.22072	9.24861	9.38095	9.60707	9.40031	9.35861	9.41278	12009	AZ1, AZI, AZI1
Unc79	unc-79 homolog (C. elegans)	1.10081	0.138562	0.035023	0.973577	11.1733	7	11.1398	11.0877	11.0994	10.9646	11.1915	11.3145	10.9937	11.2788	11.4298	217843	9030205A07RIK, MLCA3
Lrp1b	low density lipoprotein-related protein 1B (deleted in tumors)	1.1007	0.138426	0.044077	0.999648	10.6563	2	10.592	10.674	10.2742	10.643	10.8718	10.7104	10.5608	10.7311	10.7809	94217	9630004P12RIK, LRP-DIT
Cntnap4	contactin associated protein-like 4	1.10065	0.138353	0.04855	0.999648	9.5289	3	9.32752	9.65408	9.43902	9.25301	9.56892	9.61542	9.72328	9.66562	9.45888	170571	CASPR4, E130114F09RIK
Sesn3	sestrin 3	1.10052	0.138182	0.046053	0.999648	10.7104	2	10.6663	10.5098	10.5147	10.7276	10.8116	10.767	10.5674	10.7156	11.0417	75747	5630400E15RIK, BC003348, SEST3
Pnpla6	patatin-like phospholipase domain containing 6	1.10045	0.138095	0.016702	0.909218	10.0577	2	9.942	10.0251	10.0031	9.89461	10.1441	10.2059	10.027	10.2012	10.056	50767	AI661849, MSWS, NTE
Kmt2b	lysine (K)-specific methyltransferase 2B	1.10029	0.137881	0.019964	0.945615	10.5373	2	10.5967	10.4816	10.3766	10.3079	10.6127	10.6112	10.5231	10.6509	10.643	75410	2610014H22RIK, MLL2, WBP7, MKIAA0304
Chd5	chromodomain helicase DNA binding protein 5	1.10022	0.137787	0.020354	0.946438	13.1933	8	12.9223	13.11	13.1582	13.1959	13.1328	13.1811	13.3373	13.3108	13.3439	269610	4930532L22RIK, AW060752, B230399N07RIK, CHD-5
Magi1	membrane associated guanylate kinase_ WW and PDZ domain containing 1	1.099	0.136191	0.023291	0.947407	11.3937	7	11.1763	11.3597	11.3504	11.3131	11.4412	11.5588	11.2677	11.4935	11.5417	14924	AIP3, BAP1, BAIAP1, GUKMI1, MAGI1C, MAGI-1, TNRC19, WWP3, MKIAA4129
Strbp	spermatid perinuclear RNA binding protein	1.09863	0.135705	0.043349	0.999345	12.4693	8	12.1813	12.425	12.4839	12.3757	12.394	12.3777	12.6792	12.5199	12.7149	20744	6430510M02RIK, AI852513, C230082I21RIK, C86322, SPNR
Fam221a	family with sequence similarity 221_ member A	1.09853	0.135573	0.015895	0.904949	3.9736	6	3.48663	3.04557	2.68143	4.14685	4.46226	3.7739	4.79785	4.33043	4.5319	231946	D330028D13RIK
Dlg5	discs_ large homolog 5 (Drosophila)	1.09802	0.134904	0.034163	0.969576	9.8757	3	9.81694	9.72727	9.77991	9.8046	10.0273	10.0884	9.79668	9.81307	9.99469	71228	4933429D20RIK, T25557, MKIAA0583
Pcyox1l	prenylcysteine oxidase 1 like	1.09791	0.134756	0.032702	0.965388	9.3646	3	9.37081	9.21343	9.32387	9.17404	9.54141	9.367	9.46177	9.35661	9.45434	240334	BC060677, C630049M13
Alas2	aminolevulinic acid synthase 2_ erythroid	1.09763	0.134398	0.001375	0.567833	2.9051	6	1.43379	0	2.46269	1.92057	3.52626	3.04355	3.89148	3.33684	4.22548	11656	ALAS, ALAS-E, ALASE, ALAS-2
Cers4	ceramide synthase 4	1.09692	0.133464	0.034016	0.969576	9.987	3	9.72856	9.98773	9.86754	9.9833	9.94574	10.1391	9.99193	10.1138	10.093	67260	2900019C14RIK, LASS4, TRH1
Zfc3h1	zinc finger_ C3H1-type containing	1.09654	0.132953	0.043924	0.999648	10.099	2	9.95566	10.1086	9.85915	10.0805	10.1356	10.1122	10.0126	10.2419	10.3396	216345	BC033596, CCDC131, PSRC2
Nktr	natural killer tumor recognition sequence	1.09599	0.132231	0.035715	0.973577	10.616	2	10.5277	10.4856	10.5333	10.5523	10.7254	10.8222	10.4321	10.7265	10.6978	18087	5330401F18RIK, D9WSU172E
Sema4c	sema domain_ immunoglobulin domain (Ig)_ transmembrane domain (TM) and short cytoplasmic domain_ (semaphorin) 4C	1.09596	0.132201	0.048401	0.999648	8.6538	1	8.60976	8.594	8.57686	8.45944	8.79085	8.77022	8.60832	8.77175	8.70043	20353	AI426163, M-SEMA F, SEMACL1, SEMAF, SEMAI, SEMA I
Kndc1	kinase non-catalytic C-lobe domain (KIND) containing 1	1.09593	0.132153	0.037648	0.981581	10.4143	2	10.2679	10.3262	10.4067	10.2876	10.4634	10.7057	10.3513	10.472	10.407	76484	2410012C07RIK, B830014K08RIK, VKIND, VERY-KIND
Mtfr1	mitochondrial fission regulator 1	1.0959	0.132112	0.033767	0.968389	4.7593	5	3.69052	4.28873	4.76405	4.48267	4.69316	5.81364	5.31928	4.67698	4.5319	67472	1300002C08RIK, 1700080D04RIK, 2810026O10RIK, 4930579E05RIK, CHPPR, FAM54A2
Plec	plectin	1.09588	0.132094	0.041433	0.999345	11.9421	7	11.7841	11.9144	11.7404	11.946	11.9429	12.068	11.8373	11.9583	12.229	18810	AA591047, AU042537, EBS1, PCN, PLTN, PLEC1
Dpysl3	dihydropyrimidinase-like 3	1.09585	0.132049	0.033523	0.965388	10.7856	2	10.4752	10.761	10.7709	10.7542	10.7561	10.8113	10.9394	10.9186	10.8431	22240	CRMP-4, DRP-3, TUC4, ULIP-1, ULIP, ULIP1
Herc2	hect (homologous to the E6-AP (UBE3A) carboxyl terminus) domain and RCC1 (CHC1)-like domain (RLD) 2	1.09553	0.13163	0.00389	0.639445	12.9871	8	12.9012	12.9674	12.8377	12.9125	13.0499	13.0709	12.9839	13.0162	13.1228	15204	D15F32S1H, D7H15F32S1, D7H15F37S1, JDF2, MKIAA0393, RJS
Tubg1	tubulin_ gamma 1	1.09529	0.131309	0.025866	0.947407	9.9731	3	9.90279	9.92928	9.93294	9.77126	9.97071	10.0018	10.0366	10.0132	10.1781	103733	1500010O08RIK, AI451582, AI503389, TUBG
Zcchc2	zinc finger_ CCHC domain containing 2	1.09524	0.131243	0.046691	0.999648	9.4623	3	9.21843	9.36048	9.48517	9.40499	9.69913	9.43465	9.52919	9.46466	9.53403	227449	9930114B20RIK, AW212015
Luzp1	leucine zipper protein 1	1.09501	0.130939	0.022826	0.947407	11.5228	7	11.3037	11.4318	11.4445	11.554	11.6337	11.5379	11.4664	11.6828	11.6158	269593	2700072H04RIK, AI266952, LUZP, MFLJ00226
Ep300	E1A binding protein p300	1.09478	0.130635	0.048236	0.999648	10.896	2	10.7914	10.9093	10.7217	10.7811	10.9443	11.0264	10.7371	10.9199	11.1768	328572	A430090G16, A730011L11, KAT3B, P300, P300 HAT
Dpysl5	dihydropyrimidinase-like 5	1.09424	0.129928	0.015884	0.904949	10.5858	2	10.603	10.4775	10.5192	10.402	10.5779	10.6701	10.6759	10.6287	10.6988	65254	CRAM, CRMP-5, CRMP5
Zzef1	zinc finger_ ZZ-type with EF hand domain 1	1.09413	0.129779	0.016635	0.909218	10.9651	2	10.9193	10.9123	10.8786	10.812	11.0913	11.0961	10.9228	10.9441	11.0865	195018	8430405D05RIK, BC051585, C130099L13RIK, C85424, NSPA, MKIAA0399
Herc4	hect domain and RLD 4	1.09412	0.12977	0.037838	0.981882	9.76	3	9.70081	9.78247	9.66433	9.52804	9.78141	9.79675	9.9697	9.81744	9.77357	67345	1700056O17RIK, 4921531D01RIK, 9530080M15RIK, MKIAA1593
Ubap2	ubiquitin-associated protein 2	1.09399	0.129605	0.030716	0.96296	10.2178	2	10.1399	10.0549	10.0725	10.2485	10.2601	10.297	10.2057	10.2222	10.4327	68926	1190005K07RIK, AA408600, AU045235, UBAP-2, MKIAA1491
Wdfy3	WD repeat and FYVE domain containing 3	1.09399	0.129601	0.011577	0.846803	12.4722	8	12.2997	12.4332	12.3726	12.4477	12.539	12.517	12.4529	12.5037	12.657	72145	2610509D04RIK, ALFY, AW319683, B930017C24, BWF1, BCHS, D5ERTD66E, GGTB3, ZFYVE25, MKIAA0993
Srrm2	serine/arginine repetitive matrix 2	1.0938	0.129352	0.046831	0.999648	13.2078	8	13.1707	13.2422	12.8718	13.1527	13.2279	13.3575	13.124	13.248	13.4121	75956	5033413A03RIK, AA410130, SRM300, MKIAA0324
Nup98	nucleoporin 98	1.09362	0.129118	0.042179	0.999345	10.2576	2	10.1775	10.249	10.0132	10.2219	10.4741	10.3619	10.2617	10.173	10.3482	269966	4732457F17, AI849286, NUP96
Mast2	microtubule associated serine/threonine kinase 2	1.09331	0.128702	0.006129	0.662237	11.4024	7	11.2401	11.3051	11.3643	11.378	11.4799	11.4919	11.4518	11.477	11.4182	17776	MAST205, MTSSK
Uevld	UEV and lactate/malate dehyrogenase domains	1.09292	0.128183	0.044243	0.999648	8.9215	1	8.85743	8.84482	8.84097	8.79419	8.89308	9.0594	8.9231	9.04471	9.03467	54122	8430408E05RIK, ATTP
Acsl6	acyl-CoA synthetase long-chain family member 6	1.09277	0.127996	0.012794	0.855019	10.8118	2	10.7146	10.7624	10.7069	10.7379	10.9017	10.9432	10.8264	10.77	10.9267	216739	A330035H04RIK, AW050338, FACL6, LACS, LACSL, MKIAA0837
Atp11b	ATPase_ class VI_ type 11B	1.0926	0.12776	0.041676	0.999345	10.0626	2	9.79362	9.99345	10.1201	9.978	10.1158	10.1757	10.1442	10.1945	10.0164	76295	1110019I14RIK, ATPIF, ATPIR, MKIAA0956
Vps8	vacuolar protein sorting 8 homolog (S. cerevisiae)	1.09254	0.12768	0.042042	0.999345	10.3249	2	10.3632	10.2132	10.2508	10.1111	10.358	10.3629	10.5616	10.2719	10.3952	209018	AI315068, AU040738, MKIAA0804
Tnrc18	trinucleotide repeat containing 18	1.09236	0.127446	0.014275	0.873638	12.0883	7	12.0687	11.9847	11.954	12.0172	12.1692	12.2022	12.0409	12.0798	12.2524	231861	BC025631, EG381742, ZFP469
Grip1	glutamate receptor interacting protein 1	1.09193	0.126877	0.037271	0.981535	9.6902	3	9.59844	9.62344	9.63679	9.55856	9.75928	9.63363	9.67372	9.82326	9.88583	74053	4931400F03RIK, GRIP, EB
Mroh1	maestro heat-like repeat family member 1	1.09173	0.126618	0.04581	0.999648	10.3172	2	10.072	10.2652	10.2773	10.2972	10.4387	10.427	10.4888	10.3635	10.1877	223658	D330001F17RIK, HEATR7A
Pcdhac2	protocadherin alpha subfamily C_ 2	1.09167	0.126531	0.033096	0.965388	9.7296	3	9.65282	9.67558	9.62199	9.63131	9.71564	9.71205	9.87718	9.75193	9.91258	353237	CNRC2
Ssh2	slingshot homolog 2 (Drosophila)	1.09164	0.126493	0.023235	0.947407	10.3371	2	10.1679	10.3541	10.1729	10.3152	10.3695	10.3943	10.3599	10.4307	10.451	237860	SSH-2, SSH-2L, MSSH-2L
Dscaml1	Down syndrome cell adhesion molecule like 1	1.09141	0.126191	0.023407	0.947407	10.9137	2	10.7521	10.9291	10.785	10.8531	10.8607	10.9306	11.0263	11.0029	11.0583	114873	4921507G06RIK, 4930435C18RIK, BB239540, MKIAA1132
Ccdc88c	coiled-coil domain containing 88C	1.09122	0.125947	0.045596	0.999648	10.3911	2	10.45	10.2979	10.1593	10.2951	10.5057	10.534	10.3646	10.3312	10.5449	68339	0610010D24RIK, AV000935, AW324073, DAPLE, MKIAA1509
Plxna4	plexin A4	1.09116	0.125865	0.032274	0.965388	12.3299	7	12.112	12.2269	12.2746	12.3582	12.3653	12.3005	12.331	12.3996	12.5609	243743	9330117B14, PLXA4, MKIAA1550
Hspb3	heat shock protein 3	1.09098	0.125625	0.041452	0.999345	4.4074	6	3.48663	4.45706	3.56436	4.35756	4.39826	4.44823	5.31928	4.77618	4.59931	56534	2310035K17RIK, AI844863, HSBP3, SPB3
Serinc2	serine incorporator 2	1.09083	0.125423	0.027013	0.947407	4.5335	6	2.79814	4.60779	4.10808	4.06917	3.8471	4.56323	5.35021	5.32722	5.04846	230779	2310004K20RIK, AW121759, FKSG84, TDE2, TDE2L
Tdrkh	tudor and KH domain containing protein	1.09078	0.125354	0.048608	0.999648	9.213	3	9.04571	9.15545	9.12369	9.18098	9.25336	9.35907	9.18134	9.21129	9.39391	72634	2700091C21RIK, TDRD2
Recql4	RecQ protein-like 4	1.09023	0.124638	0.036423	0.980017	4.3766	6	4.17117	4.45706	3.86169	2.90689	4.98223	4.86171	3.89148	4.99789	4.72537	79456	RECQ4
Smg1	SMG1 homolog_ phosphatidylinositol 3-kinase-related kinase (C. elegans)	1.08987	0.124156	0.043092	0.999345	11.4723	7	11.3519	11.451	11.2325	11.5009	11.5905	11.6376	11.3631	11.5663	11.5141	233789	2610207I05RIK, 5430435M13RIK, C130002K18RIK, MKIAA0421
Sptan1	spectrin alpha_ non-erythrocytic 1	1.08983	0.124106	0.04146	0.999345	14.6624	9	14.6225	14.5338	14.5521	14.6009	14.7957	14.88	14.5524	14.5688	14.8059	20740	2610027H02RIK, SPNA-2, SPNA2
Zmiz1	zinc finger_ MIZ-type containing 1	1.08962	0.12383	0.032894	0.965388	11.7627	7	11.5634	11.7049	11.7392	11.7081	11.6651	11.8003	11.9166	11.795	11.9361	328365	BC065120, E330020C23, ENSMUSG00000072684, GM10397, I920194N01, RAI17, ZIMP10
Scn8a	sodium channel_ voltage-gated_ type VIII_ alpha	1.0896	0.123799	0.013927	0.872259	13.743	8	13.6273	13.6671	13.7147	13.6474	13.7741	13.6981	13.8404	13.7595	13.9324	20273	AI853486, C630029C19RIK, NACH6, NAV1.6, DMU, MED, MND-2, MND2, NMF2, NMF335, NMF58, NUR14, SEAL
Ncor1	nuclear receptor co-repressor 1	1.08959	0.123786	0.029159	0.96296	12.9261	8	12.8923	12.8721	12.7971	12.8138	12.9441	12.9345	12.9636	12.8904	13.1906	20185	5730405M06RIK, A230020K14RIK, N-COR, RIP13, RXRIP13, MKIAA1047
Stxbp5l	syntaxin binding protein 5-like	1.08903	0.123049	0.035611	0.973577	12.4542	8	12.2469	12.5294	12.3652	12.3322	12.5682	12.3845	12.6063	12.5394	12.4771	207227	9430094L02, A830015P08RIK, LLGL4, T2DM1, T2MD1, TOMOSYN-2
Tanc2	tetratricopeptide repeat_ ankyrin repeat and coiled-coil containing 2	1.08901	0.123012	0.024361	0.947407	13.2616	8	13.1678	13.1766	13.1391	13.2407	13.3913	13.3079	13.1705	13.2722	13.4555	77097	3526402J09RIK, 5730590C14RIK
Huwe1	HECT_ UBA and WWE domain containing 1	1.08874	0.122661	0.026694	0.947407	13.6006	8	13.5364	13.5677	13.3913	13.5785	13.6963	13.6332	13.5304	13.6475	13.7897	59026	5430439H10RIK, AU041296, ARF-BP1, C430014N20RIK, C80292, GM1718, IB772, LASU1, MULE, UREB1
Sorbs2	sorbin and SH3 domain containing 2	1.08853	0.122379	0.03529	0.973577	11.4412	7	11.2812	11.4297	11.4449	11.2747	11.5752	11.5523	11.4455	11.3555	11.5782	234214	2010203O03RIK, 9430041O17RIK, A530071H08, ARGBP2, MKIAA0777
Gcn1l1	GCN1 general control of amino-acid synthesis 1-like 1 (yeast)	1.08838	0.122176	0.045276	0.999648	10.4809	2	10.4804	10.3153	10.3727	10.4216	10.5932	10.7197	10.481	10.4618	10.451	231659	4932409G22, AL022764, G431004K08RIK, GCN1L, MKIAA0219
Smoc2	SPARC related modular calcium binding 2	1.08793	0.121592	0.022389	0.946438	5.1526	5	3.86913	4.22795	5.63617	3.22607	5.63755	4.66974	6.39307	4.95619	5.53522	64074	1700056C05RIK, 5430426J21RIK, SMOC2L
Disp2	dispatched homolog 2 (Drosophila)	1.08776	0.121359	0.033559	0.965388	13.3782	8	13.1292	13.3935	13.29	13.3652	13.4734	13.5135	13.4613	13.4389	13.3015	214240	AI840597, B230210L08RIK, DISPB, MKIAA1742
Esyt2	extended synaptotagmin-like protein 2	1.08763	0.121192	0.049885	0.999648	10.0518	2	9.93575	10.1253	9.88555	9.91972	10.0996	10.1298	10.2267	9.99268	10.1248	52635	2410017M09RIK, 4921504I16RIK, CHR2SYT, D12ERTD551E, FAM62B
Syne1	spectrin repeat containing_ nuclear envelope 1	1.08736	0.120824	0.039117	0.991276	14.232	9	14.1765	14.2243	13.9885	14.2035	14.3145	14.2533	14.1475	14.3043	14.4338	64009	8B, A330049M09RIK, BE692247, C130039F11RIK, CPG2, MYNE1, MKIAA1756
Iars	isoleucine-tRNA synthetase	1.08695	0.120283	0.032513	0.965388	10.3444	2	10.3331	10.3071	10.2689	10.1482	10.4307	10.4681	10.3816	10.3014	10.443	105148	2510016L12RIK, AI327140, AU044614, E430001P04RIK, ILRS
Nupl1	nucleoporin like 1	1.08694	0.12027	0.040443	0.992319	9.6185	3	9.50017	9.6101	9.44276	9.59885	9.60658	9.71361	9.70097	9.65914	9.72535	71844	1700017F11RIK, MKIAA0410
Cux2	cut-like homeobox 2	1.08684	0.120137	0.047142	0.999648	9.7055	3	9.53533	9.57698	9.66593	9.71817	9.88574	9.78791	9.69796	9.70707	9.75891	13048	1700051K22RIK, CUTL2, CUX-2, ENSMUSG00000072641
Ddias	DNA damage-induced apoptosis suppressor	1.08647	0.119651	0.025911	0.947407	3.8874	6	4.10138	2.73208	3.03912	3.22607	4.39826	4.72018	3.61418	3.87341	4.72537	74041	4632434I11RIK, NOXIN
Ina	internexin neuronal intermediate filament protein_ alpha	1.08647	0.119651	0.046035	0.999648	11.7596	7	11.4825	11.7954	11.6774	11.7425	11.7739	11.8181	11.8253	11.9401	11.7424	226180	AV028420, NF-66, NF66
Tgm2	transglutaminase 2_ C polypeptide	1.08622	0.119315	0.038576	0.985553	4.0067	6	4.02804	3.04557	3.44987	3.70835	4.84492	4.76891	4.12398	4.11994	3.83592	21817	G[A]H, TG2, TGASE2, TTG, TTGAS
Clu	clusterin	1.08565	0.118556	0.030318	0.96296	11.846	7	11.8079	11.7191	11.7559	11.7925	11.9837	12.0307	11.7739	11.8526	11.8707	12759	AI893575, APOJ, CLI, D14UCLA3, SP-40, SGP-2, SGP2, SUGP-2
Ptpn23	protein tyrosine phosphatase_ non-receptor type 23	1.08533	0.118132	0.035345	0.973577	10.317	2	10.2847	10.329	10.1247	10.2151	10.3953	10.427	10.3243	10.424	10.3123	104831	AI462446, PTP-TD14
Herc1	hect (homologous to the E6-AP (UBE3A) carboxyl terminus) domain and RCC1 (CHC1)-like domain (RLD) 1	1.08529	0.118086	0.034516	0.973577	12.9575	8	12.9321	12.9782	12.791	12.8103	13.0593	12.95	12.9636	12.9447	13.1552	235439	2810449H11RIK, B230218H07, D130015N03RIK, TBL
Sox21	SRY (sex determining region Y)-box 21	1.08486	0.117515	0.049319	0.999648	4.3892	6	3.24911	4.65473	3.86169	3.90001	5.25941	4.11284	4.44367	4.77618	4.8413	223227	SOX25
Ctxn3	cortexin 3	1.08402	0.116392	0.023435	0.947407	4.366	6	1.82877	3.95545	3.86169	4.35756	4.93789	5.38385	3.80484	5.19003	4.1375	629147	ENSMUSG00000069372
Syn1	synapsin I	1.08363	0.115876	0.046125	0.999648	14.0699	9	13.8923	14.0449	14.091	13.934	14.0676	14.0309	14.2998	14.0677	14.1618	20964	SYN-1, SYN1-S
Dnm1	dynamin 1	1.08352	0.115725	0.006119	0.662237	14.8085	9	14.6836	14.7884	14.7536	14.7239	14.8115	14.8442	14.9184	14.8342	14.9018	13429	AI838169, DNM, FTFL, MKIAA4093
Trim9	tripartite motif-containing 9	1.08343	0.115604	0.011994	0.846803	12.5431	8	12.4362	12.494	12.5494	12.4024	12.5515	12.5544	12.6342	12.6317	12.6168	94090	-
Rgl3	ral guanine nucleotide dissociation stimulator-like 3	1.08331	0.11544	0.028384	0.954292	3.66	6	2.60991	3.61921	3.32551	2.90689	3.40123	4.56323	3.97321	4.57045	3.71954	71746	1300003D20RIK, MFLJ00153
Sema4a	sema domain_ immunoglobulin domain (Ig)_ transmembrane domain (TM) and short cytoplasmic domain_ (semaphorin) 4A	1.08288	0.114871	0.047672	0.999648	9.7761	3	9.60791	9.75984	9.74847	9.68438	9.78923	9.94064	9.82034	9.79396	9.8308	20351	AI132332, SEMB, SEMAB
Sftpc	surfactant associated protein C	1.08275	0.114706	0.032571	0.965388	3.8946	6	3.11387	3.87845	3.86169	2.23704	4.52354	4.11284	4.65656	4.57045	3.45417	20389	BRICD6, SP-C, SP5, SPC, SFTP-2, SFTP2, PRO-SPC
Atn1	atrophin 1	1.08236	0.114185	0.023182	0.947407	12.0745	7	11.9888	11.9433	12.059	12.0163	12.0706	12.1966	12.065	12.0841	12.227	13498	ATR1, DRPLA, ATROPHIN-1
Tgfbi	transforming growth factor_ beta induced	1.08227	0.114059	0.030171	0.96296	3.5059	6	3.11387	2.73208	3.18941	3.07529	3.40123	3.56898	3.97321	4.57045	4.04381	21810	68KDA, AI181842, AI747162, BETA-IG, BIG-H3
Arhgap35	Rho GTPase activating protein 35	1.08198	0.11368	0.013672	0.866271	12.7115	8	12.5704	12.6494	12.6088	12.7311	12.8068	12.7393	12.7116	12.7829	12.786	232906	6430596G11RIK, AI841135, GRLF1, MKIAA1722, P190A, P190RHOGAP
Gm15997	predicted gene 15997	1.08193	0.113608	0.01245	0.849818	3.1385	6	2.39339	2.54543	0.927885	3.07529	2.94402	3.7739	3.50849	4.04235	4.1375	100415916	OTTMUSG00000028862
R3hdm2	R3H domain containing 2	1.08147	0.112989	0.043218	0.999345	12.2062	7	11.9818	12.216	12.181	12.1401	12.1587	12.2088	12.3423	12.2668	12.3308	71750	1300003K24RIK, AU041262, MKIAA1002
Kif5a	kinesin family member 5A	1.08147	0.112987	0.042111	0.999345	15.0568	9	14.8661	15.0776	14.9675	15.0122	14.9523	15.0885	15.1455	15.1667	15.2007	16572	D10BWG0738E, KHC, KIF5, KNS, MKIAA4086
Nf1	neurofibromatosis 1	1.0813	0.112765	0.026079	0.947407	11.7234	7	11.6132	11.7546	11.6206	11.6142	11.7695	11.7703	11.7153	11.753	11.8809	18015	AW494271, E030030H24RIK, NF-1
Dynlt1b	dynein light chain Tctex-type 1B	1.08118	0.11261	0.040214	0.992319	3.7872	6	3.59217	2.07902	3.32551	3.90001	4.02716	4.3871	4.19383	3.96035	4.38681	21648	AGS2, DYNLT1, TCTEX-1, TCTEX1
Arhgap21	Rho GTPase activating protein 21	1.08098	0.112345	0.021139	0.946438	11.9006	7	11.835	11.8675	11.7883	11.829	11.9369	11.856	12.0085	11.9253	12.0418	71435	5530401C11RIK, AA416458, ARHGAP10
Gbf1	golgi-specific brefeldin A-resistance factor 1	1.08074	0.112022	0.037368	0.981535	11.2777	7	11.2523	11.1647	11.2561	11.1464	11.4342	11.3747	11.204	11.3086	11.3372	107338	1700083E03RIK, AI035702, AW049900, MKIAA0248
Cep170b	centrosomal protein 170B	1.08065	0.111896	0.048068	0.999648	13.2242	8	13.0207	13.0938	13.3013	13.1721	13.2372	13.3979	13.2316	13.2904	13.2393	217882	AI466840, AW555464, KIAA0284, MKIAA0284
Btg3	B cell translocation gene 3	1.07998	0.111003	0.044873	0.999648	4.7567	5	4.17117	3.61921	4.98571	3.98706	4.02716	4.11284	5.28768	5.82105	5.50037	12228	ANA, TOB5
Ranbp10	RAN binding protein 10	1.07985	0.110829	0.042257	0.999345	9.9214	3	9.84924	9.81899	9.91686	9.81504	9.97893	9.96307	9.90738	9.99139	10.0469	74334	4432417N03RIK
E030003E18Rik	RIKEN cDNA E030003E18 gene	1.07974	0.110682	0.048172	0.999648	3.9075	6	3.37275	3.52129	3.76922	3.36257	4.33128	4.32327	5.00636	3.68202	3.71954	320092	1700127G21RIK
Rbm5	RNA binding motif protein 5	1.07952	0.110388	0.029604	0.96296	11.2991	7	11.2742	11.281	11.1661	11.1923	11.3458	11.3996	11.3184	11.2676	11.431	83486	D030069N10RIK
Mycbp2	MYC binding protein 2	1.0795	0.110363	0.044426	0.999648	13.7985	8	13.7451	13.7949	13.6249	13.7363	13.8698	13.8163	13.7581	13.7954	14.0145	105689	AU023734, AW107953, AW546647, C130061D10RIK, PAM, PHR1, R75243
Klhl24	kelch-like 24	1.07921	0.109975	0.049405	0.999648	10.8705	2	10.6955	10.7503	10.8149	10.9259	10.9338	10.9198	10.9266	10.8362	11.0103	75785	1110046J11RIK, 4930429H24RIK, 6530402O20RIK, C85082
Ptprs	protein tyrosine phosphatase_ receptor type_ S	1.07912	0.10985	0.035082	0.973577	13.5739	8	13.4155	13.5115	13.5629	13.5209	13.5682	13.5206	13.6847	13.6136	13.7413	19280	AL022616, PTP, PTP-NU3, PTPNU-3, PTPSIGMA, PTPT9, R-PTP-S, RPTPSIGMA
Cltc	clathrin_ heavy polypeptide (Hc)	1.07894	0.10961	0.045615	0.999648	14.5014	9	14.4882	14.5315	14.3453	14.346	14.6627	14.6103	14.5404	14.4466	14.5108	67300	3110065L21RIK, CHC, R74732
Abce1	ATP-binding cassette_ sub-family E (OABP)_ member 1	1.07868	0.109269	0.044827	0.999648	11.3428	7	11.2752	11.3637	11.2657	11.1797	11.3958	11.3826	11.5175	11.3901	11.2927	24015	C79080, OABP, RLI, RNS41, RNASELI
Dll4	delta-like 4 (Drosophila)	1.07845	0.108963	0.045401	0.999648	3.9631	6	3.78259	4.02855	3.18941	2.71621	4.58232	3.56898	4.05056	4.26362	4.99939	54485	DELTA4
Ebf2	early B cell factor 2	1.0782	0.108625	0.012531	0.850251	4.1386	6	1.82877	3.52129	3.32551	3.60204	4.26105	5.85937	3.97321	4.99789	2.44006	13592	D14GGC1E, EBF-2, MMOT1, O/E-3, OE-3
Unc13a	unc-13 homolog A (C. elegans)	1.07788	0.108194	0.018307	0.931634	13.522	8	13.5532	13.4299	13.4061	13.4264	13.573	13.5726	13.5607	13.5175	13.6416	382018	2410078G03RIK, MUNC13-1
Zmynd8	zinc finger_ MYND-type containing 8	1.07757	0.107784	0.043164	0.999345	11.4733	7	11.4561	11.4217	11.2566	11.4729	11.54	11.5854	11.4713	11.4779	11.5577	228880	1110013E22RIK, 2010005I16RIK, 3632413B07RIK, AI316811, AL024039, PRKCBP1, RACK7
Sbno1	sno_ strawberry notch homolog 1 (Drosophila)	1.07684	0.106802	0.032734	0.965388	12.5104	8	12.3883	12.4539	12.4547	12.4738	12.532	12.4793	12.5582	12.5339	12.6996	243272	9330180L10RIK, AI849128, AW557836, BC021875, SBNO, MSNO1, SNO
Pkd1l3	polycystic kidney disease 1 like 3	1.07664	0.106539	0.047628	0.999648	4.251	6	3.95077	2.07902	4.2517	4.06917	5.295	4.86171	4.05056	4.33043	4.30839	244646	-
Mocos	molybdenum cofactor sulfurase	1.07652	0.106371	0.045556	0.999648	3.5633	6	2.79814	3.04557	3.32551	3.36257	3.93994	4.11284	3.1351	4.45543	4.04381	68591	1110018O12RIK, HMCS, MCS, MOS
Ap1g1	adaptor protein complex AP-1_ gamma 1 subunit	1.07568	0.105246	0.025099	0.947407	11.886	7	11.854	11.7626	11.812	11.8528	11.8846	11.9211	11.8988	11.9434	12.0315	11765	AA409002, AU041323, AW551707, ADTG, D8ERTD374E
Asap1	ArfGAP with SH3 domain_ ankyrin repeat and PH domain1	1.0754	0.10487	0.04423	0.999648	11.3938	7	11.3542	11.3198	11.4104	11.2173	11.4121	11.3841	11.5107	11.4139	11.5037	13196	AV239055, DEF-1, DDEF1, PAP, MKIAA1249, S19
Acaca	acetyl-Coenzyme A carboxylase alpha	1.07535	0.104802	0.043429	0.999345	10.9909	2	10.8175	11.0064	10.9507	10.9176	11.1158	11.0358	11.0483	10.9894	11.0227	107476	A530025K05RIK, ACAC, ACC1, GM738
Ralgapa1	Ral GTPase activating protein_ alpha subunit 1	1.0752	0.104599	0.039932	0.992319	11.2757	7	11.1447	11.1988	11.1632	11.3262	11.3399	11.3846	11.2898	11.284	11.3354	56784	2310003F20RIK, 4930400K19RIK, AI563624, GRIPE, GARNL1, TULIP1, MKIAA0884
Pfkl	phosphofructokinase_ liver_ B-type	1.07475	0.104001	0.023276	0.947407	12.4928	8	12.4481	12.4414	12.4734	12.3487	12.5395	12.5103	12.6228	12.4944	12.542	18641	AA407869, ATP-PFK, PFK-L
Cyp4f14	cytochrome P450_ family 4_ subfamily f_ polypeptide 14	1.07469	0.103915	0.026511	0.947407	3.4379	6	2.60991	2.89732	1.89043	3.48727	4.52354	3.67507	2.62999	4.11994	4.22548	64385	1300014O15RIK, CYP4F-14
A830010M20Rik	RIKEN cDNA A830010M20 gene	1.07403	0.103036	0.044505	0.999648	11.8713	7	11.8174	11.9017	11.7266	11.7719	11.9408	11.9059	11.9362	11.8228	11.9995	231570	AI849226, KIAA1107, MKIAA1107
Cacna1b	calcium channel_ voltage-dependent_ N type_ alpha 1B subunit	1.07397	0.102952	0.020097	0.945615	11.9265	7	11.9148	11.8876	11.7993	11.8499	12.007	11.9944	11.9463	11.9324	11.9968	12287	AW050276, AW060892, AW822256, CAV2.2, CCHN1A, ALPHA(1B)
Hectd4	NA	1.07309	0.101768	0.008928	0.769946	13.1087	8	13.0395	13.0788	13.0043	13.0669	13.1291	13.1871	13.1328	13.1731	13.1571	-358	NA
Astn1	astrotactin 1	1.07242	0.100872	0.021713	0.946438	13.1259	8	13.0972	13.1054	13.0172	13.0346	13.1941	13.1256	13.2033	13.1143	13.228	11899	ASTN, GC14, MKIAA0289
Aak1	AP2 associated kinase 1	1.07239	0.100836	0.016523	0.909218	13.7426	8	13.6168	13.745	13.669	13.6919	13.7702	13.7545	13.8399	13.8021	13.7816	269774	5530400K14RIK, 9630042K20, AU067724, AU067726, BC028270, C79663, D6ERTD245E, R75501, MKIAA1048
Usp34	ubiquitin specific peptidase 34	1.07233	0.100752	0.044042	0.999648	12.2461	7	12.1368	12.2856	12.1211	12.1814	12.3798	12.2945	12.2153	12.2779	12.3048	17847	A530081C03RIK, MURR2
Hk1	hexokinase 1	1.07177	0.099994	0.024661	0.947407	13.6071	8	13.5084	13.5597	13.538	13.5759	13.64	13.5842	13.7342	13.6089	13.7	15275	BB404130, HK-1, HK1-S, DEA, MHK1-S
Copa	coatomer protein complex subunit alpha	1.07083	0.098731	0.040689	0.993449	12.5292	8	12.5113	12.4485	12.4454	12.4646	12.6322	12.6732	12.5228	12.491	12.5577	12847	AU040324, XENIN
Ppip5k1	diphosphoinositol pentakisphosphate kinase 1	1.07058	0.098395	0.035712	0.973577	11.6748	7	11.5903	11.5725	11.6606	11.6316	11.7238	11.7922	11.6376	11.7183	11.7354	327655	B430315C20RIK, HISPPD2A, MKIAA0377
Tnfrsf23	tumor necrosis factor receptor superfamily_ member 23	1.06966	0.097148	0.036755	0.981535	3.1396	6	2.13852	2.89732	3.03912	2.23704	4.18722	3.33005	3.61418	4.04235	2.70781	79201	SOB, TNFRSFH23, TNFRH1, TNFRSF1AL1, MDCTRAILR1, MSOB
Arfgef2	ADP-ribosylation factor guanine nucleotide-exchange factor 2 (brefeldin A-inhibited)	1.06855	0.095649	0.043112	0.999345	11.0193	2	10.9078	10.9622	10.9625	11.0082	11.1133	11.1074	11.0317	11.0352	11.0387	99371	AI463430, AW493672, BIG2, E230011G24RIK
Ptprf	protein tyrosine phosphatase_ receptor type_ F	1.06836	0.095394	0.026961	0.947407	11.8092	7	11.7757	11.7461	11.6991	11.7826	11.8725	11.8686	11.8105	11.8311	11.8889	19268	AA591035, LAR, LARS, RPTP-LAR
Pacsin1	protein kinase C and casein kinase substrate in neurons 1	1.06803	0.094952	0.025008	0.947407	13.5252	8	13.394	13.4636	13.5138	13.4959	13.5291	13.5595	13.5865	13.5524	13.6203	23969	A830061D09RIK, H74, MKIAA1379, SYNDAPIN
Wnk2	WNK lysine deficient protein kinase 2	1.06506	0.090941	0.037687	0.981581	11.8422	7	11.7449	11.82	11.7358	11.844	11.9189	11.878	11.878	11.8723	11.88	75607	1810073P09RIK, AW122246, ESTM15, X83337, MKIAA1760
Ppme1	protein phosphatase methylesterase 1	1.06236	0.087279	0.04534	0.999648	12.5873	8	12.5599	12.54	12.5578	12.4776	12.6315	12.5625	12.6963	12.6195	12.6313	72590	1110069N17RIK, 2700017M01RIK, PME-1, PME1
Rusc2	RUN and SH3 domain containing 2	1.06227	0.087149	0.042465	0.999345	12.0057	7	11.9834	11.963	11.9771	11.8864	12.0197	12.0441	12.0912	12.0235	12.0564	100213	AI840675, MKIAA0375
Clstn1	calsyntenin 1	1.06167	0.086338	0.033392	0.965388	15.5242	9	15.5025	15.46	15.4881	15.4371	15.5336	15.5055	15.6008	15.5589	15.6211	65945	1810034E21RIK, CST-1, CSTN1
Gm10638	predicted gene 10638	1.06053	0.084785	0.011712	0.846803	1.9417	6	1.43379	0.85304	0	1.51458	2.27083	2.68569	3.27059	2.473	3.12873	666945	ENSMUSG00000074178
Hspa12a	heat shock protein 12A	1.05969	0.083636	0.032793	0.965388	13.106	8	13.0392	13.0542	13.0886	13.0416	13.1052	13.1127	13.1841	13.1624	13.1597	73442	1700063D12RIK, AI118035, AI840429, AW048913, AW556406, D5MGI40, MKIAA0417
Adamtsl3	ADAMTS-like 3	1.0586	0.08216	0.040087	0.992319	2.5727	6	2.13852	1.38549	1.89043	2.49643	2.75254	3.9533	3.27059	2.473	3.12873	269959	9230119C12RIK, C130057K09, MKIAA1233
Hck	hemopoietic cell kinase	1.05706	0.080054	0.04792	0.999648	2.6873	6	1.43379	2.54543	1.48799	2.71621	2.75254	3.45446	3.89148	2.473	3.45417	15162	AI849071, BMK
Angptl1	angiopoietin-like 1	1.05344	0.075104	0.035862	0.973577	2.7472	6	0	3.17999	1.48799	1.51458	2.75254	2.87569	3.27059	4.33043	3.30061	72713	2810039D03RIK, ANG3, ANGPT3, ANGY, ARP1
Aldh1a3	aldehyde dehydrogenase family 1_ subfamily A3	1.05318	0.074749	0.044657	0.999648	2.3322	6	0.888133	1.38549	1.89043	2.49643	2.75254	3.04355	2.15709	3.33684	3.45417	56847	ALDH6, RALDH3, V1
Slfn8	schlafen 8	1.05159	0.072579	0.02844	0.954292	2.0447	6	1.82877	1.77354	0.927885	0	2.94402	2.46682	1.84604	2.8822	3.59295	276950	-
Gm10658	predicted gene 10658	1.04941	0.069572	0.028588	0.956005	1.9875	6	1.82877	0	0	1.92057	2.94402	2.46682	3.27059	1.89963	3.12873	100038566	ENSMUSG00000074284
Rexo5	NA	1.04933	0.069465	0.031766	0.965388	2.0449	6	1.43379	1.77354	0.927885	0.947535	1.95215	3.86639	2.41284	3.20062	1.68407	-647	NA
Cracr2b	calcium release activated channel regulator 2B	1.04821	0.067924	0.029502	0.96296	1.7096	6	0	1.77354	0.927885	0.947535	2.5317	2.87569	2.15709	3.05018	2.11103	213573	6330520A15RIK, BC026645, CRACR2A, EFCAB4, EFCAB4A
Copz2	coatomer protein complex_ subunit zeta 2	1.04819	0.067899	0.035179	0.973577	2.2766	6	0.888133	1.38549	0	2.49643	2.5317	2.46682	1.84604	3.33684	4.04381	56358	1110012D12RIK, ZETA2-COP
Mecom	MDS1 and EVI1 complex locus	1.0454	0.06405	0.038325	0.983163	1.8939	6	0.888133	1.38549	0.927885	1.51458	1.54251	2.46682	1.84604	3.87341	2.70781	14013	D630039M04RIK, EVI-1, EVI1, JBO, MDS, MDS1, MDS1-EVI1, PRDM3, ZNFPR1B1
A930001C03Rik	RIKEN cDNA A930001C03 gene	1.04247	0.060004	0.049615	0.999648	1.7388	6	0.888133	2.07902	0.927885	0	2.94402	2.46682	3.1351	1.89963	2.11103	319314	-
Bbox1	butyrobetaine (gamma)_ 2-oxoglutarate dioxygenase 1 (gamma-butyrobetaine hydroxylase)	1.04189	0.059199	0.04015	0.992319	1.8579	6	0	0.85304	0.927885	1.92057	1.54251	3.9533	2.15709	1.89963	2.70781	170442	AI874739
Srgn	serglycin	-1.0297	-0.042229	0.047808	0.999648	0.694	6	0.888133	1.38549	2.46269	2.71621	0	0.930282	0	0	1.07496	19073	PRG, PRG1, SGC
Supt4b	NA	-1.0342	-0.048514	0.04694	0.999648	1.2073	6	2.60991	1.77354	1.48799	3.07529	0	1.49124	0	0	1.68407	-778	NA
4933424G06Rik	RIKEN cDNA 4933424G06 gene	-1.03598	-0.050991	0.049065	0.999648	0.9795	6	1.82877	2.33099	2.20475	2.23704	0.968279	0	0.899206	0.933869	1.07496	71166	1700104I15RIK
8430431K14Rik	RIKEN cDNA 8430431K14 gene	-1.03634	-0.051499	0.037302	0.981535	1.177	6	1.82877	1.77354	3.18941	2.23704	0	1.49124	1.44894	0	0	78103	-
Cers3	ceramide synthase 3	-1.03963	-0.056068	0.048208	0.999648	1.3667	6	2.79814	1.77354	2.68143	2.23704	1.54251	0	0.899206	1.4961	1.07496	545975	4930550L11RIK, GM488, LASS3, T3L
Epgn	epithelial mitogen	-1.04119	-0.05823	0.017947	0.927559	1.2763	6	2.13852	2.89732	0.927885	3.22607	0	0	0.899206	1.4961	0	71920	2310069M11RIK, EPIGEN
Gast	gastrin	-1.04928	-0.069395	0.017498	0.916127	1.403	6	2.13852	2.54543	2.46269	2.90689	0.968279	0.930282	0.899206	1.4961	0	14459	GAS
Tspan7	tetraspanin 7	-1.05875	-0.082361	0.048685	0.999648	14.3927	9	14.5278	14.4088	14.4248	14.4001	14.3744	14.3271	14.379	14.3545	14.3276	21912	1200014P11RIK, A15, AI323365, CD231, MXS1, PE31, R74651, TALLA, TM4SF2
Lhfpl4	lipoma HMGIC fusion partner-like protein 4	-1.06023	-0.084382	0.037814	0.981882	12.561	8	12.6122	12.5728	12.5981	12.6588	12.5236	12.5414	12.4811	12.5511	12.5035	269788	1190004M23RIK, AI604880, B230384L07, MKIAA4027
Mir431	microRNA 431	-1.06266	-0.087685	0.034916	0.973577	2.6212	6	3.69052	3.04557	2.68143	3.70835	1.95215	2.87569	2.15709	1.89963	2.11103	723866	MIRN431, MIR-431, MMU-MIR-431
Senp2	SUMO/sentrin specific peptidase 2	-1.06439	-0.090027	0.038726	0.986944	11.574	7	11.6579	11.6258	11.6256	11.6022	11.4991	11.526	11.5922	11.537	11.4949	75826	2310007L05RIK, 4930538C18RIK, AI646780, AW554757, SMT3IP2, SUPR-1, MKIAA1331
Tsnax	translin-associated factor X	-1.06496	-0.090798	0.032939	0.965388	12.667	8	12.7706	12.6763	12.735	12.6999	12.6826	12.6163	12.6188	12.6241	12.5701	53424	R74833, TRAX
Pdzd4	PDZ domain containing 4	-1.06543	-0.091437	0.038158	0.982927	12.0015	7	12.0758	11.9872	12.0387	12.1198	11.9411	11.975	11.9221	11.9803	11.9648	245469	B230341P03, D130075J17RIK, KIAA1444-HP, LU1, PDZRN4L, PDZK4, PDZRNK4L, XLU
Thra	thyroid hormone receptor alpha	-1.06646	-0.092829	0.04076	0.993722	14.0002	9	14.0606	13.9812	14.0878	14.0908	13.8747	13.9359	14.0348	13.9562	13.9654	21833	6430529J03RIK, AW259572, ERBA, NR1A1, RVR, T3R[A], T3RALPHA, THRA1, THRA2
S100a3	S100 calcium binding protein A3	-1.0667	-0.093149	0.030085	0.96296	2.8045	6	3.86913	3.61921	2.87133	3.48727	1.95215	1.49124	3.1351	2.473	2.44006	20197	S100E
Tmprss6	transmembrane serine protease 6	-1.06728	-0.093943	0.019734	0.945615	2.549	6	3.69052	3.30295	2.87133	3.36257	2.94402	1.49124	1.44894	1.89963	2.11103	71753	1300008A22RIK
Zfp992	NA	-1.06873	-0.095903	0.029351	0.96296	3.1309	6	3.86913	4.16449	4.2517	1.92057	2.27083	2.87569	2.62999	2.69206	2.93357	-915	NA
Kcnj4	potassium inwardly-rectifying channel_ subfamily J_ member 4	-1.0692	-0.096538	0.042693	0.999345	12.8061	8	12.9469	12.7996	12.8962	12.8103	12.7329	12.7066	12.8282	12.7883	12.7302	16520	IRK3, KCNF2, MB-IRK3
Psmb7	proteasome (prosome_ macropain) subunit_ beta type 7	-1.0694	-0.096807	0.03936	0.992319	11.5057	7	11.5907	11.5778	11.5846	11.5028	11.4677	11.3841	11.4926	11.5166	11.4246	19177	AU020723, MC14
Rmnd5a	required for meiotic nuclear division 5 homolog A (S. cerevisiae)	-1.07194	-0.10022	0.01	0.790925	12.2985	7	12.3742	12.3696	12.3456	12.3386	12.2473	12.2504	12.262	12.2766	12.2146	68477	1110007A06RIK, AJ237586, AW125795, GID2, MTA.D02.090
Vps26b	vacuolar protein sorting 26 homolog B (yeast)	-1.07246	-0.100923	0.02644	0.947407	11.971	7	12.1209	11.9852	12.0279	11.9875	11.9523	11.9157	11.9095	11.8852	11.943	69091	1810012I05RIK, 2310075A12RIK, AI848392
Rps3a1	ribosomal protein S3A1	-1.07282	-0.101414	0.042826	0.999345	11.5331	7	11.6522	11.5152	11.571	11.6396	11.4302	11.4307	11.5256	11.5611	11.4573	20091	RPS3A
G630093K05Rik	RIKEN cDNA G630093K05 gene	-1.07285	-0.101449	0.022094	0.946438	2.9988	6	3.95077	3.04557	3.44987	4.06917	1.95215	2.46682	1.84604	2.473	3.45417	619327	-
Araf	v-raf murine sarcoma 3611 viral oncogene homolog	-1.07287	-0.10147	0.028907	0.961542	11.7743	7	11.8313	11.8937	11.7816	11.8334	11.7731	11.6978	11.7639	11.7346	11.6475	11836	1200013E08RIK, A-RAF, AW495444, ARAF1
Ssbp2	single-stranded DNA binding protein 2	-1.07314	-0.101838	0.04851	0.999648	11.4372	7	11.5807	11.5533	11.4214	11.4381	11.4257	11.3093	11.3941	11.3519	11.4442	66970	1500004K09RIK, 2310079I02RIK, 9330163K02RIK, A830008M03RIK, AU067692, AW558684, HSPC116, SSDP2
Prelid1	PRELI domain containing 1	-1.07332	-0.102074	0.031487	0.965388	10.886	2	10.945	10.8984	11.0257	10.921	10.8307	10.8394	10.8611	10.8181	10.8282	66494	2610524G07RIK, PRELI
Eif4h	eukaryotic translation initiation factor 4H	-1.07366	-0.102543	0.035023	0.973577	13.2825	8	13.4103	13.3575	13.2826	13.3255	13.2048	13.1554	13.337	13.2632	13.1872	22384	AU018978, D5ERTD355E, E430026L18RIK, EF4H, WBSCR1, WSCR1, EIF-4H
Rtl8b	NA	-1.07389	-0.10285	0.044709	0.999648	10.3932	2	10.5059	10.4336	10.4557	10.4343	10.3747	10.3895	10.3427	10.3495	10.2468	-670	NA
Kcnh3	potassium voltage-gated channel_ subfamily H (eag-related)_ member 3	-1.07409	-0.103114	0.039932	0.992319	11.8106	7	11.9017	11.7964	11.8699	11.9255	11.7911	11.7677	11.8421	11.7307	11.6535	16512	AU019351, C030044P22RIK, ELK2, KV12.2, MELK2
Cdk17	cyclin-dependent kinase 17	-1.0741	-0.103123	0.041528	0.999345	13.7149	8	13.8726	13.7495	13.7235	13.7619	13.7851	13.6783	13.6389	13.6137	13.5881	237459	6430598J10RIK, PCTK2
Ly6c1	lymphocyte antigen 6 complex_ locus C1	-1.0743	-0.103397	0.024827	0.947407	3.1176	6	4.02804	3.30295	4.2517	3.22607	1.54251	2.46682	2.8187	3.05018	3.12873	17067	AA682074, AA959465, LY-6C, LY-6C1, LY6C
Tsc22d1	TSC22 domain family_ member 1	-1.07439	-0.103516	0.027211	0.947407	13.5411	8	13.7106	13.5637	13.5605	13.5731	13.5609	13.4863	13.4523	13.4982	13.4473	21807	AA589566, AW105905, EGR5, TSC-22, TGFB1I4, TSC, TSC22
9530068E07Rik	RIKEN cDNA 9530068E07 gene	-1.07584	-0.105464	0.025968	0.947407	11.2581	7	11.4017	11.2622	11.3201	11.3009	11.2108	11.1997	11.2575	11.173	11.1864	213673	C85061, KCT2
Rasgef1a	RasGEF domain family_ member 1A	-1.07595	-0.105612	0.023264	0.947407	13.3045	8	13.438	13.3469	13.3382	13.3461	13.1845	13.1801	13.2747	13.3123	13.3028	70727	6330404M18RIK, AI835194
Arf3	ADP-ribosylation factor 3	-1.07605	-0.10574	0.030646	0.96296	15.5268	9	15.6847	15.5713	15.5563	15.5469	15.4332	15.3969	15.5736	15.5149	15.4415	11842	5430400P17RIK, AI854770
Fkbp8	FK506 binding protein 8	-1.07616	-0.105892	0.024535	0.947407	12.6269	8	12.7556	12.6334	12.7154	12.6557	12.6005	12.5312	12.6172	12.6247	12.4921	14232	38KDA, FKBP-38, FKBP-8, FKBP38
Traf3ip2	TRAF3 interacting protein 2	-1.07641	-0.10623	0.023437	0.947407	3.1475	6	4.17117	3.30295	3.56436	3.98706	2.94402	1.89412	2.41284	3.46131	2.44006	103213	AI429613, ACT1, CIKS
Ly6h	lymphocyte antigen 6 complex_ locus H	-1.0774	-0.107549	0.026245	0.947407	11.9756	7	11.999	12.0012	12.1053	12.0561	11.8762	11.8676	12.0025	11.9751	11.8813	23934	-
Ssr2	signal sequence receptor_ beta	-1.07791	-0.10824	0.045441	0.999648	10.2133	2	10.3557	10.2413	10.2562	10.2704	10.2328	10.092	10.0959	10.1787	10.1877	66256	1500032E05RIK, AI315033, AU020133, TLAP, TRAPB, TRAPBETA
Selenof	NA	-1.07811	-0.108509	0.031055	0.965388	10.8548	2	10.8617	10.8632	10.9716	10.9872	10.7985	10.8279	10.8435	10.782	10.746	-698	NA
Dek	DEK oncogene (DNA binding)	-1.07812	-0.108518	0.03547	0.973577	11.2365	7	11.3743	11.3562	11.239	11.2391	11.1189	11.1683	11.2457	11.1355	11.2356	110052	1810019E15RIK, D13H6S231E
Snx5	sorting nexin 5	-1.07871	-0.109308	0.047787	0.999648	10.0975	2	10.1507	10.1603	10.2423	10.1148	10.026	10.1063	10.1084	9.99783	9.96144	69178	0910001N05RIK, 1810032P22RIK, AU019504, D2ERTD52E
Arpp19	cAMP-regulated phosphoprotein 19	-1.07906	-0.109774	0.049207	0.999648	13.2021	8	13.3965	13.317	13.228	13.1303	13.1848	13.1468	13.2205	13.1314	13.0317	59046	19KDA, 2700024H10RIK, ARPP-19, AW559096, ARPP12
Efnb3	ephrin B3	-1.07912	-0.10985	0.037423	0.981535	12.096	7	12.3027	12.1115	12.094	12.1387	12.025	12.0326	11.9555	12.0913	12.0902	13643	EFL-6, ELF-3, ELK-L3, EPL8, LERK-8, NLERK-2
Socs5	suppressor of cytokine signaling 5	-1.07948	-0.110336	0.02188	0.946438	11.9847	7	11.9978	12.0772	12.0409	12.0894	11.9228	11.8863	12.0116	11.9764	11.8436	56468	1810018L08RIK, CISH5, MKIAA0671
Wt1	Wilms tumor 1 homolog	-1.0797	-0.110624	0.001741	0.567833	2.2425	6	4.10138	2.89732	3.03912	2.71621	0.968279	1.49124	1.84604	1.4961	0	22431	D630046I19RIK, WT-1
Sar1a	SAR1 gene homolog A (S. cerevisiae)	-1.07987	-0.110857	0.035787	0.973577	11.8367	7	11.917	11.9123	11.9022	11.8914	11.8562	11.699	11.8677	11.8181	11.6435	20224	1600019H17RIK, SARA, SARA1
Ergic3	ERGIC and golgi 3	-1.08065	-0.111898	0.028486	0.954292	11.0291	2	11.1705	11.0216	11.0633	11.1339	11.0114	10.9702	10.9746	11.0188	10.8825	66366	2310015B14RIK, AV318804, CGI-54, D2UCLA1, NY-BR-84, SDBCAG84
Spryd7	SPRY domain containing 7	-1.08097	-0.112331	0.039075	0.991276	10.66	2	10.6821	10.8361	10.7201	10.6802	10.6527	10.6556	10.6207	10.5832	10.4926	66674	6330409N04RIK, CLLD6
Nat14	N-acetyltransferase 14	-1.08131	-0.112776	0.049966	0.999648	10.7259	2	10.8703	10.7387	10.8535	10.7268	10.5878	10.6236	10.7952	10.7242	10.5891	269854	BC047219
Fbxl16	F-box and leucine-rich repeat protein 16	-1.08141	-0.112913	0.032065	0.965388	14.76	9	14.9726	14.7645	14.787	14.7846	14.6922	14.6709	14.6555	14.6683	14.8159	214931	BC042620, SCIRR1
Fam102b	family with sequence similarity 102_ member B	-1.08162	-0.113188	0.032514	0.965388	11.9208	7	12.0459	11.9168	11.9328	12.0627	11.8314	11.8994	11.7621	11.8462	11.9668	329739	1600010D10RIK, B430201A12RIK
Rtl8c	NA	-1.0818	-0.113432	0.030276	0.96296	11.633	7	11.7938	11.6962	11.7034	11.6129	11.6061	11.5197	11.5103	11.5533	11.68	-671	NA
Smad3	SMAD family member 3	-1.08185	-0.113498	0.049911	0.999648	11.6716	7	11.9135	11.7215	11.6622	11.665	11.7036	11.5977	11.5902	11.5116	11.6475	17127	AU022421, MADH3
Cenpn	centromere protein N	-1.0819	-0.113573	0.049749	0.999648	3.7406	6	4.10138	4.34705	4.10808	4.22055	3.8471	3.04355	3.71266	3.20062	3.45417	72155	2610510J17RIK, AI426416, AW545024
Camk2n1	calcium/calmodulin-dependent protein kinase II inhibitor 1	-1.08201	-0.113711	0.039002	0.99104	14.0579	9	14.1131	14.0785	14.1602	14.1631	13.8789	13.9114	14.1351	13.9522	14.0959	66259	1810006K23RIK, AI848599, AI891706
B3galt1	UDP-Gal:betaGlcNAc beta 1_3-galactosyltransferase_ polypeptide 1	-1.08207	-0.113796	0.047843	0.999648	10.5876	2	10.6633	10.8117	10.5986	10.5558	10.5579	10.4819	10.5112	10.596	10.4904	26877	BETA3GAL-T1
Slc20a2	solute carrier family 20_ member 2	-1.08224	-0.114025	0.038319	0.983163	10.3053	2	10.5169	10.3317	10.3379	10.3142	10.2702	10.2387	10.2246	10.2484	10.252	20516	MOLPIT2, PIT-2, PIT2, RAM-1, RAM1
H2-DMb1	histocompatibility 2_ class II_ locus Mb1	-1.08232	-0.114125	0.028278	0.954292	3.5899	6	4.36232	4.02855	4.10808	4.06917	3.74788	2.46682	3.80484	3.20062	2.11103	14999	AI385589, H-2MB1, H2-MB1
Efnb2	ephrin B2	-1.08235	-0.114173	0.0153	0.901023	12.0381	7	12.1381	12.0536	12.0757	12.1578	12.015	11.9089	12.0518	11.9441	11.9818	13642	ELF-2, EPL5, EPLG5, HTK-L, LERK-5, LERK5, NLERK-1
Leprotl1	leptin receptor overlapping transcript-like 1	-1.08238	-0.114202	0.042306	0.999345	10.7341	2	10.7845	10.8259	10.8236	10.7955	10.6748	10.6612	10.7902	10.7257	10.5037	68192	1110067H13RIK, 1520402O14RIK, AI854296
Ankrd6	ankyrin repeat domain 6	-1.08252	-0.114396	0.049168	0.999648	10.5783	2	10.7168	10.5957	10.6186	10.6753	10.5423	10.585	10.3542	10.6187	10.4748	140577	-
Pde6d	phosphodiesterase 6D_ cGMP-specific_ rod_ delta	-1.08255	-0.114435	0.048842	0.999648	9.4902	3	9.62822	9.5724	9.50501	9.54965	9.42378	9.42708	9.35528	9.44217	9.50575	18582	AI841218, PRBP/DELTA
Galnt13	UDP-N-acetyl-alpha-D-galactosamine:polypeptide N-acetylgalactosaminyltransferase 13	-1.08256	-0.11445	0.042762	0.999345	10.8243	2	10.8025	10.9475	10.8903	10.945	10.7189	10.9137	10.682	10.7655	10.7311	271786	A230002A12, A230020F20, BB182356
Chmp5	charged multivesicular body protein 5	-1.08294	-0.114954	0.026925	0.947407	10.4728	2	10.6242	10.5217	10.495	10.5343	10.3768	10.4383	10.4103	10.4849	10.3592	76959	2210412K09RIK, AW545668
Teddm2	transmembrane epididymal family member 2	-1.08308	-0.115135	0.02023	0.946438	3.205	6	3.95077	3.87845	3.76922	3.70835	3.52626	2.87569	2.62999	2.21461	2.44006	240817	5830403L16RIK, AJ554213, ME9, E92
Nsg1	neuron specific gene family member 1	-1.08359	-0.115816	0.012457	0.849818	13.7655	8	13.9217	13.7877	13.7859	13.8395	13.7359	13.7079	13.6154	13.7437	13.7322	18196	NEEP21, M234, P21
Isca1	iron-sulfur cluster assembly 1 homolog (S. cerevisiae)	-1.08361	-0.11585	0.008289	0.739572	11.8616	7	11.9328	11.9504	11.9592	11.8782	11.857	11.8018	11.8332	11.7606	11.7691	69046	1810010A06RIK, HBLD2
Ndrg4	N-myc downstream regulated gene 4	-1.08435	-0.116831	0.022332	0.946438	16.8177	9	17.0083	16.9036	16.8145	16.8219	16.8533	16.7564	16.7613	16.7388	16.6741	234593	D8BWG1337E, NDR1-RS, NDR4, R74996, SMAP-8
Sgk1	serum/glucocorticoid regulated kinase 1	-1.08444	-0.116944	0.04311	0.999345	10.5934	2	10.7803	10.6661	10.5825	10.6388	10.5887	10.6028	10.5583	10.3882	10.5113	20393	SGK
Clec3b	C-type lectin domain family 3_ member b	-1.08463	-0.117202	0.036214	0.978434	3.7107	6	4.36232	3.95545	3.67042	4.65208	2.94402	3.45446	3.61418	3.46131	3.45417	21922	TNA
Atp5g3	ATP synthase_ H+ transporting_ mitochondrial F0 complex_ subunit C3 (subunit 9)	-1.08464	-0.117211	0.040459	0.992319	12.5021	8	12.6315	12.508	12.5632	12.6015	12.4575	12.3075	12.5636	12.5332	12.3177	228033	6030447M23
Rps9	ribosomal protein S9	-1.08466	-0.117242	0.019767	0.945615	11.1777	7	11.3268	11.1382	11.2465	11.2811	11.1587	11.0781	11.1424	11.1084	11.1032	76846	3010033P07RIK, AL022771, AL022885
Slc25a51	solute carrier family 25_ member 51	-1.08489	-0.117547	0.006957	0.695332	11.3856	7	11.463	11.4618	11.4176	11.479	11.3479	11.3134	11.3194	11.3699	11.2883	230125	9130208E07RIK, D130005A03RIK, GM138, MCART1
Sdhc	succinate dehydrogenase complex_ subunit C_ integral membrane protein	-1.08506	-0.117773	0.034648	0.973577	10.8343	2	10.9813	10.8399	10.9141	10.8981	10.8239	10.6507	10.7874	10.8807	10.7103	66052	0610010E03RIK, AI316496, AU019277
Lin7c	lin-7 homolog C (C. elegans)	-1.08521	-0.117978	0.025878	0.947407	11.3838	7	11.4229	11.5152	11.4809	11.4078	11.3437	11.3885	11.4047	11.2703	11.198	22343	9130007B12RIK, AI303698, AU019331, AW125731, D2ERTD520E, LIN-7-C, LIN-7C, MALS-3, VELI3
Tmem164	transmembrane protein 164	-1.08543	-0.118266	0.036761	0.981535	10.5489	2	10.767	10.621	10.5508	10.5478	10.5218	10.5471	10.4194	10.4849	10.4601	209497	AI316850, AI852450, AW547186, F730011B02
Psme2b	protease (prosome_ macropain) activator subunit 2B	-1.08551	-0.118369	0.029927	0.96296	3.5891	6	4.477	3.7971	4.2517	3.80736	3.52626	2.87569	2.8187	3.33684	3.59295	621823	PA28B-P, PA28B2, PSME2-LIKE, PSME2B-PS
Hras	Harvey rat sarcoma virus oncogene	-1.08606	-0.1191	0.037319	0.981535	11.231	7	11.3129	11.2126	11.2788	11.4182	11.1096	11.1654	11.2219	11.283	11.0478	15461	H-RAS, HA-RAS, HARVEY-RAS, HRAS-1, HRAS1, KRAS2, C-H-RAS, C-HA-RAS, C-RASHA, RAS
Uap1	UDP-N-acetylglucosamine pyrophosphorylase 1	-1.08608	-0.119125	0.042385	0.999345	9.948	3	9.94947	9.97276	10.1616	10.0108	9.86517	9.80992	9.93824	9.93883	9.86886	107652	AA420407, AA437972, AGX-1, AGX-2, AGX1, AGX, ESTM38, SPAG2
Tef	thyrotroph embryonic factor	-1.08614	-0.119213	0.015559	0.902092	13.6515	8	13.8248	13.5949	13.731	13.7353	13.6313	13.5637	13.5434	13.6191	13.5964	21685	2310028D20RIK
Srp9	signal recognition particle 9	-1.08625	-0.119358	0.031282	0.965388	10.2625	2	10.366	10.3244	10.3309	10.334	10.1454	10.1449	10.2928	10.293	10.1162	27058	9KDA
Sub1	SUB1 homolog (S. cerevisiae)	-1.08628	-0.11939	0.010031	0.790925	12.5336	8	12.6558	12.6343	12.5837	12.5444	12.4719	12.4604	12.5617	12.4684	12.4039	20024	AI842364, P15, P9, PC4, RPO2TC1
Gabra4	gamma-aminobutyric acid (GABA) A receptor_ subunit alpha 4	-1.08639	-0.119545	0.027012	0.947407	12.0743	7	12.2345	12.214	12.0907	12.0479	12.0635	12.0276	12.0803	11.9868	11.8956	14397	GABRA-4
Sowaha	sosondowah ankyrin repeat domain family member A	-1.08664	-0.119874	0.045809	0.999648	12.4392	8	12.7059	12.5217	12.3912	12.4284	12.4731	12.4293	12.3279	12.3176	12.3161	237761	A830006N08RIK, ANKRD43
Jkamp	JNK1/MAPK8-associated membrane protein	-1.08681	-0.120097	0.035395	0.973577	10.338	2	10.4761	10.3952	10.4191	10.3699	10.219	10.298	10.3214	10.3853	10.1376	104771	1200003C05RIK, 2310047L11RIK, JAMP
Abcb8	ATP-binding cassette_ sub-family B (MDR/TAP)_ member 8	-1.0872	-0.120622	0.035762	0.973577	10.221	2	10.4	10.2093	10.3217	10.2584	10.1575	10.2213	10.2308	10.0899	10.0812	74610	4833412N02RIK, AA409895
Ppp1cb	protein phosphatase 1_ catalytic subunit_ beta isoform	-1.08727	-0.120714	0.047441	0.999648	12.9464	8	12.9155	13.1334	13.0607	12.9824	12.932	13.0164	12.9291	12.8151	12.6868	19046	1200010B19
Rdm1	RAD52 motif 1	-1.08746	-0.120959	0.031941	0.965388	3.9938	6	4.36232	3.87845	4.5584	4.94084	3.8471	3.9533	2.98556	4.11994	2.93357	66599	2410008M22RIK, AW212028, RAD52B
C2cd2l	C2 calcium-dependent domain containing 2-like	-1.08842	-0.122235	0.026436	0.947407	13.3772	8	13.6446	13.3656	13.4192	13.3668	13.3292	13.3111	13.3241	13.3193	13.2817	71764	1300006O23RIK, TMEM24
Hibadh	3-hydroxyisobutyrate dehydrogenase	-1.08846	-0.122295	0.023882	0.947407	9.9819	3	10.0628	10.0206	10.0676	10.0855	9.92317	9.89059	9.85309	10.0144	9.91093	58875	6430402H10RIK, AI265272
Bcl2l1	BCL2-like 1	-1.08855	-0.122402	0.022006	0.946438	11.0665	2	11.1753	11.0277	11.174	11.1889	10.9387	10.9212	11.0595	11.032	11.0598	12048	BCL(X)L, BCL-XL, BCL2L, BCLX, BCL-X, BCL2-L-1
Ttc5	tetratricopeptide repeat domain 5	-1.08893	-0.122905	0.049849	0.999648	9.3687	3	9.39106	9.48095	9.45951	9.4782	9.28909	9.3749	9.30685	9.39613	9.12608	219022	-
Rcan3	regulator of calcineurin 3	-1.08898	-0.122983	0.03626	0.978434	10.6134	2	10.7599	10.659	10.6136	10.7347	10.5743	10.5884	10.3646	10.6361	10.5629	53902	AU041093, CSP3, DSCR1L2
Ndufa4	NADH dehydrogenase (ubiquinone) 1 alpha subcomplex_ 4	-1.089	-0.123007	0.028064	0.95335	11.7044	7	11.8317	11.7444	11.7724	11.7792	11.546	11.4969	11.7385	11.7442	11.6564	17992	MLRQ
Snn	stannin	-1.08905	-0.123076	0.014862	0.888386	12.0786	7	12.2322	12.0661	12.1345	12.1779	11.9561	11.9669	12.1097	12.0513	11.9897	20621	2810407J07RIK, AI848521, AW547286
Arpp21	cyclic AMP-regulated phosphoprotein_ 21	-1.08994	-0.124244	0.033251	0.965388	14.8069	9	15.0565	14.8496	14.8097	14.8147	14.7328	14.7545	14.6188	14.7078	14.875	74100	0710001E13RIK, AI853636, ARPP-21, D9BWG1012E, R3HDM3, TARPP
Akt2	thymoma viral proto-oncogene 2	-1.08995	-0.124261	0.018125	0.927772	11.0977	7	11.2678	11.0802	11.2411	11.1008	11.026	11.0769	11.0436	10.9913	11.0311	11652	2410016A19RIK, AW554154, PKB, PKBBETA
Thtpa	thiamine triphosphatase	-1.09004	-0.124383	0.048889	0.999648	9.0471	1	9.15094	9.14521	9.01715	9.20841	9.01011	8.98657	9.01038	8.88442	9.007	105663	AW122966
Acbd4	acyl-Coenzyme A binding domain containing 4	-1.09014	-0.124508	0.039896	0.992319	9.0521	1	9.17024	9.14521	9.14914	9.07567	8.94999	8.96058	9.03914	8.99152	8.9914	67131	2010009P05RIK, 2010015A21RIK, AI849317
Spsb3	splA/ryanodine receptor domain and SOCS box containing 3	-1.09088	-0.125496	0.027212	0.947407	9.9955	3	10.141	10.0105	10.0357	10.116	9.90889	9.94197	10.0078	9.96404	9.81847	79043	2310012N15RIK, 3300001M01RIK, SSB3, TCE1, MKIAA4204
Lonrf1	LON peptidase N-terminal domain and ring finger 1	-1.0909	-0.125522	0.018683	0.933012	9.7223	3	9.77132	9.81641	9.79465	9.82394	9.64845	9.66776	9.66144	9.6849	9.62984	244421	-
Gm3414	predicted gene 3414	-1.09103	-0.125695	0.036124	0.977599	4.127	6	4.63354	4.4031	4.44342	4.75489	4.02716	3.33005	3.89148	3.05018	4.46117	100041576	-
Dbpht2	DNA binding protein with his-thr domain	-1.09106	-0.125729	0.024863	0.947407	10.9419	2	10.9475	10.9796	11.0456	11.1099	10.8216	10.8294	11.0252	10.8362	10.8569	386753	SPOT2
Lzts3	leucine zipper_ putative tumor suppressor family member 3	-1.09128	-0.126018	0.031373	0.965388	13.4417	8	13.7193	13.4724	13.4516	13.4264	13.4184	13.4158	13.2563	13.3629	13.4101	241638	PROSAPIP1
Syt12	synaptotagmin XII	-1.09128	-0.126027	0.031861	0.965388	10.7658	2	10.9964	10.7849	10.8492	10.7465	10.76	10.6548	10.7415	10.7427	10.5859	171180	-
Selenot	NA	-1.09138	-0.126155	0.03959	0.992319	11.9187	7	11.8794	12.1107	12.0636	11.9409	11.8299	11.9265	11.9542	11.8646	11.653	-700	NA
Lmo4	LIM domain only 4	-1.09144	-0.126235	0.024089	0.947407	12.1794	7	12.2565	12.2335	12.3714	12.1675	12.1048	11.9899	12.2447	12.1361	12.0773	16911	A730077C12RIK, CRP3, ETOHI4
D330050I16Rik	RIKEN cDNA D330050I16 gene	-1.09164	-0.126491	0.045864	0.999648	4.6414	5	4.77474	4.90818	4.76405	5.51006	4.18722	3.33005	4.55404	4.45543	4.89594	414115	-
Emc10	ER membrane protein complex subunit 10	-1.09173	-0.126618	0.013692	0.866271	12.0705	7	12.2245	12.0429	12.1397	12.1805	12.0345	12.0135	12.0702	12.0092	11.8948	69683	2310044H10RIK, 5430410O10RIK, INM02, MIRTA22
Ap1s1	adaptor protein complex AP-1_ sigma 1	-1.09225	-0.127302	0.009426	0.782741	12.549	8	12.7449	12.5281	12.5966	12.6263	12.4995	12.4495	12.5186	12.4978	12.4562	11769	AP19
Igfbp4	insulin-like growth factor binding protein 4	-1.09274	-0.127945	0.047966	0.999648	10.6542	2	10.9475	10.6438	10.6481	10.7029	10.4387	10.5207	10.6782	10.6254	10.636	16010	AI875747, DEB2, IGFBP-4
Prr7	proline rich 7 (synaptic)	-1.09276	-0.12797	0.043618	0.999648	9.8355	3	9.86906	9.88691	9.96846	9.96331	9.55798	9.80262	9.84633	9.88011	9.71399	432763	XM_484263
Nfyb	nuclear transcription factor-Y beta	-1.09304	-0.128346	0.023049	0.947407	10.0896	2	10.1551	10.222	10.1975	10.1099	9.93732	9.98901	10.1453	9.99783	10.0363	18045	AA985999, CBF-A
Rbck1	RanBP-type and C3HC4-type zinc finger containing 1	-1.09395	-0.129549	0.026897	0.947407	10.9247	2	11.119	10.8355	11.0075	11.0568	10.9408	10.869	10.8584	10.8369	10.7663	24105	AL033326, HOIL-1, HOIL-1L, UIP28, UBCE7IP3
AI593442	expressed sequence AI593442	-1.09417	-0.129835	0.01049	0.801831	12.5794	8	12.7795	12.6811	12.6	12.5642	12.536	12.4841	12.5669	12.4615	12.515	330941	E130102D23
Gnb5	guanine nucleotide binding protein (G protein)_ beta 5	-1.09428	-0.129986	0.032839	0.965388	12.8574	8	13.144	12.9151	12.8277	12.8598	12.8919	12.8203	12.6664	12.7571	12.7858	14697	GBS, GBETA5, FLR
Pkig	protein kinase inhibitor_ gamma	-1.09431	-0.130015	0.047494	0.999648	9.8171	3	9.81558	9.75041	10.0208	10.0225	9.68076	9.71361	9.88248	9.67207	9.75891	18769	PKIGAMMA
Efhd1	EF hand domain containing 1	-1.09434	-0.130057	0.045874	0.999648	5.1667	5	5.52642	5.84401	5.104	5.53916	5.22293	5.38385	4.75228	4.99789	3.30061	98363	4931430I01RIK, AI452351, PP3051, MITOCALCIN
Cox6c	cytochrome c oxidase subunit VIc	-1.09439	-0.130131	0.042621	0.999345	11.493	7	11.5875	11.5275	11.5156	11.6863	11.3276	11.2818	11.6103	11.5384	11.3085	12864	-
Stxbp6	syntaxin binding protein 6 (amisyn)	-1.09444	-0.130191	0.022152	0.946438	10.5482	2	10.6844	10.6488	10.4896	10.6941	10.5634	10.427	10.5358	10.4524	10.4141	217517	BC024598, C85317
Fbll1	fibrillarin-like 1	-1.09465	-0.13047	0.033757	0.968389	10.2425	2	10.4403	10.2867	10.3105	10.2736	10.1514	10.1039	10.2494	10.3076	10.0272	237730	AI595406
B3galt5	UDP-Gal:betaGlcNAc beta 1_3-galactosyltransferase_ polypeptide 5	-1.09474	-0.130588	0.046444	0.999648	11.4459	7	11.6984	11.3808	11.3994	11.6337	11.4337	11.4759	11.2167	11.3081	11.4077	93961	1190002B21RIK, AU045265, B3GALT-V
Fam110b	family with sequence similarity 110_ member B	-1.09489	-0.130786	0.020901	0.946438	11.0636	2	11.2954	11.0834	11.0809	11.1153	11.0964	10.9459	10.9279	10.981	11.0173	242297	1700012H17RIK, 5031405P22, AW049855
Tomm20	translocase of outer mitochondrial membrane 20 homolog (yeast)	-1.09499	-0.130914	0.006111	0.662237	13.5895	8	13.7812	13.6512	13.5846	13.6483	13.5898	13.5193	13.5017	13.5212	13.4837	67952	1810060K07RIK, BB284719, GM19268, MAS20, MOM19, TOM20, MKIAA0016
Itm2c	integral membrane protein 2C	-1.0952	-0.131191	0.017794	0.923048	15.2366	9	15.4885	15.3285	15.199	15.2411	15.2106	15.1135	15.2027	15.195	15.1122	64294	3110038L02RIK, BRI3, BRICD2C, E25, E25C, ITM3
Riok3	RIO kinase 3	-1.09538	-0.131433	0.012898	0.855019	10.4542	2	10.5418	10.5327	10.4787	10.591	10.3726	10.4213	10.402	10.4534	10.2779	66878	1200013N13RIK, D18ERTD331E, E130306C24RIK, SUDD
Hey1	hairy/enhancer-of-split related with YRPW motif 1	-1.09547	-0.131548	0.040806	0.993722	10.4376	2	10.6504	10.5768	10.5482	10.3089	10.3799	10.2548	10.4931	10.3575	10.3248	15213	AI316788, AI414254, CHF2, HRT1, HERP2, HESR1, BHLHB31, HESR-1
Esrra	estrogen related receptor_ alpha	-1.09572	-0.131882	0.048712	0.999648	9.9976	3	9.96306	10.1347	10.0382	10.2128	9.83225	9.89334	10.0706	10.0396	9.74595	26379	ERRALPHA, ERR1, ESTRRA, NR3B1
Cd163	CD163 antigen	-1.09597	-0.132212	0.029217	0.96296	4.0159	6	4.23774	4.50907	4.10808	4.89655	3.74788	3.45446	3.71266	3.57588	4.04381	93671	CD163V2, CD163V3
Rps6ka4	ribosomal protein S6 kinase_ polypeptide 4	-1.0961	-0.132386	0.025244	0.947407	10.0364	2	10.2709	10.0766	10.0701	10.0631	9.90169	9.9735	10.0126	10.0308	9.90594	56613	1110069D02RIK, 90KDA, AI848992, MSK2, MMSK2
Asphd2	aspartate beta-hydroxylase domain containing 2	-1.09623	-0.132556	0.021364	0.946438	10.9587	2	11.2057	10.9516	10.982	11.0218	10.9174	10.8802	10.9508	10.8981	10.79	72898	2900006N09RIK, 9230106G13RIK
Trappc4	trafficking protein particle complex 4	-1.09638	-0.132748	0.031981	0.965388	9.9382	3	10.1594	9.9716	9.92626	10.0404	9.93026	9.82296	9.92803	9.91318	9.72346	60409	1500017G03RIK, AI303617, HSPC172, PTD009, SBD, SBDN, SDCBP2, TRS23
Arpc1a	actin related protein 2/3 complex_ subunit 1A	-1.09646	-0.132852	0.020428	0.946438	12.948	8	13.1968	13.0032	12.9315	12.9837	12.898	12.8425	12.904	12.9741	12.7584	56443	0610010H08RIK, 1110030K07RIK, 41KDA, AA407347, SID32, SID329
Prelid3a	NA	-1.09679	-0.133281	0.035651	0.973577	9.3874	3	9.61105	9.52266	9.30752	9.45166	9.35379	9.30639	9.28501	9.30356	9.32588	-598	NA
Arfrp1	ADP-ribosylation factor related protein 1	-1.09689	-0.133416	0.044281	0.999648	9.3349	3	9.52037	9.34803	9.36986	9.47066	9.28024	9.14728	9.36478	9.37453	9.10883	76688	1500006I01RIK, AI480700
Fis1	fission 1 (mitochondrial outer membrane) homolog (yeast)	-1.09738	-0.134058	0.034143	0.969576	10.3546	2	10.4412	10.2585	10.4248	10.6312	10.3055	10.3227	10.2267	10.3312	10.2095	66437	2010003O14RIK, TTC11
Wrb	tryptophan rich basic protein	-1.09741	-0.134101	0.009962	0.790925	10.5502	2	10.6381	10.6306	10.6794	10.5849	10.5057	10.5549	10.5001	10.4674	10.3737	71446	5530402J05RIK, C030018G21RIK, CHD5
Sar1b	SAR1 gene homolog B (S. cerevisiae)	-1.09745	-0.134159	0.037148	0.981535	9.8972	3	9.90535	10.1326	9.98268	9.92386	9.83527	9.92996	9.8838	9.81307	9.63185	66397	2310075M17RIK, 2900019I22RIK, CMRD, SARA1B, SARA2, SARB
Pptc7	PTC7 protein phosphatase homolog (S. cerevisiae)	-1.0975	-0.134222	0.004468	0.639445	11.7788	7	11.8441	11.7832	11.8695	11.9375	11.6941	11.7778	11.6903	11.7179	11.6751	320717	9130017A15RIK, AA672638, AI848390, TA-PP2C
Bcl7b	B cell CLL/lymphoma 7B	-1.09752	-0.134247	0.027626	0.94926	9.81	3	9.91301	9.86836	10.0145	9.78954	9.74166	9.77753	9.7712	9.59774	9.7935	12054	-
Pdf	peptide deformylase (mitochondrial)	-1.09776	-0.134565	0.043179	0.999345	9.1123	1	9.25706	9.09717	9.19651	9.2748	9.13563	9.0347	9.08122	9.07669	8.83238	68023	2610019N19RIK
Ccdc92b	NA	-1.09777	-0.134579	0.009392	0.782741	10.4724	2	10.6023	10.4873	10.5508	10.5814	10.3984	10.356	10.4775	10.4317	10.3507	-135	NA
Gabarapl2	gamma-aminobutyric acid (GABA) A receptor-associated protein-like 2	-1.0978	-0.134614	0.004065	0.639445	11.4527	7	11.5871	11.4948	11.5368	11.5147	11.4101	11.3894	11.4198	11.4115	11.2921	93739	0610012F20RIK, 2900019O08RIK, AI173605, GATE-16, GEF2
Zfp773	zinc finger protein 773	-1.09785	-0.134676	0.044031	0.999648	4.5411	5	4.4208	4.60779	5.248	5.18133	4.26105	4.25648	4.32415	4.26362	4.38681	76373	2810409K11RIK
Gskip	GSK3B interacting protein	-1.09818	-0.135108	0.032403	0.965388	9.8548	3	10.0478	10.0071	9.88417	9.83425	9.81397	9.70268	9.8692	9.86047	9.64188	66787	4933433P14RIK
Commd8	COMM domain containing 8	-1.09835	-0.135343	0.017352	0.916127	9.6611	3	9.81694	9.71348	9.72712	9.73084	9.56528	9.61875	9.57081	9.52295	9.6735	27784	C77770, D5BUC26E
Coa3	cytochrome C oxidase assembly factor 3	-1.09838	-0.135376	0.037683	0.981581	9.905	3	9.96919	10.0262	10.0493	9.94168	9.7481	9.61708	9.84498	9.91998	9.98841	52469	1810033A19RIK, CCDC56, D11ERTD99E, HSPC009
Htr2c	5-hydroxytryptamine (serotonin) receptor 2C	-1.09848	-0.135514	0.019866	0.945615	12.5969	8	12.6889	12.7999	12.6377	12.5996	12.465	12.4729	12.6764	12.5863	12.4036	15560	5-HT2C, 5-HT2CR, 5-HTR2C, 5HT1C, HTR1C, SR1
Tmem158	transmembrane protein 158	-1.09858	-0.135635	0.026037	0.947407	12.2187	7	12.3775	12.3546	12.1129	12.3673	12.0113	12.1508	12.0872	12.2811	12.1775	72309	2310037P21RIK, RIS1
Pcp4l1	Purkinje cell protein 4-like 1	-1.09866	-0.135741	0.046401	0.999648	12.8873	8	13.1139	12.8056	12.9538	13.0365	12.7711	12.84	12.5837	12.7575	13.0446	66425	1500036F01RIK
Nol7	nucleolar protein 7	-1.09881	-0.135939	0.037884	0.981882	9.5832	3	9.86248	9.67558	9.5175	9.62962	9.61364	9.50647	9.47235	9.45533	9.48362	70078	2210008F15RIK, 5730556I21RIK, NOP27, RARG-1
Naa30	N(alpha)-acetyltransferase 30_ NatC catalytic subunit	-1.09883	-0.135968	0.040586	0.992319	10.5424	2	10.607	10.7469	10.5817	10.6048	10.4847	10.5269	10.6489	10.4135	10.2108	70646	4930487N19RIK, 5730533P17RIK, AI447922, AW322455, NAT12
Ino80c	INO80 complex subunit C	-1.09888	-0.136031	0.022213	0.946438	9.3429	3	9.49337	9.44802	9.36394	9.41876	9.28024	9.30432	9.18134	9.26565	9.32339	225280	D030070L09RIK
Rps6ka5	ribosomal protein S6 kinase_ polypeptide 5	-1.09903	-0.136226	0.028744	0.957805	10.8319	2	11.0742	10.991	10.8157	10.7864	10.8261	10.8127	10.6505	10.684	10.8034	73086	3110005L17RIK, 6330404E13RIK, AI854034, MSK1, MSPK1, RLPK
Rpl10a	ribosomal protein L10A	-1.09904	-0.136239	0.0167	0.909218	10.2635	2	10.4315	10.25	10.2647	10.4458	10.2167	10.1529	10.1919	10.2332	10.1629	19896	CSA-19, NEDD6
Ap4b1	adaptor-related protein complex AP-4_ beta 1	-1.0991	-0.136321	0.04327	0.999345	8.9508	1	9.20601	9.04086	8.95292	8.97278	8.92182	8.78511	8.83566	8.83351	8.98826	67489	1810038H16RIK, AV004952, AP4B4
Gsg1l	GSG1-like	-1.09913	-0.136364	0.01165	0.846803	11.7357	7	11.9527	11.7132	11.8339	11.7716	11.5802	11.7174	11.6643	11.6492	11.7089	269994	AI852434, C230098I05RIK, G630023A01RIK, GM637, G1L
Dph6	diphthamine biosynthesis 6	-1.09963	-0.137013	0.03463	0.973577	9.6675	3	9.92947	9.71487	9.68345	9.70218	9.64501	9.60035	9.64595	9.41934	9.63386	66632	5730421E18RIK, ATPBD4
Ddrgk1	DDRGK domain containing 1	-1.09963	-0.137019	0.02701	0.947407	10.0552	2	10.2559	10.0472	10.1479	10.1256	9.94993	10.1015	9.82034	9.98493	10.0318	77006	1110001I20RIK, 2600009E05RIK, AI326138, UFBP1
Med28	mediator complex subunit 28	-1.09968	-0.137088	0.04793	0.999648	9.9447	3	10.0697	10.0048	9.98526	10.1111	9.96795	9.86979	9.91903	9.98622	9.52539	66999	1500003D12RIK, AI451633, AU045690, EG1, FKSG20, MAGICIN
Thap11	THAP domain containing 11	-1.10016	-0.137707	0.030064	0.96296	9.6398	3	9.85588	9.67415	9.79465	9.59193	9.67739	9.47376	9.54599	9.57209	9.54475	59016	2810036E22RIK, AB041579, CTG-B43A, CTG-B45D, RONIN
Mrps14	mitochondrial ribosomal protein S14	-1.10019	-0.137748	0.042177	0.999345	9.233	3	9.22869	9.45301	9.31572	9.31951	9.08062	9.10757	9.31666	9.23764	9.0039	64659	1810032L21RIK, AL022847, RPMS14
Ccng2	cyclin G2	-1.10023	-0.137811	0.013585	0.866271	10.3267	2	10.4847	10.3926	10.3579	10.4197	10.3	10.2376	10.2798	10.3292	10.1162	12452	-
Acvr1c	activin A receptor_ type IC	-1.10037	-0.137985	0.026595	0.947407	10.207	2	10.4709	10.2746	10.2217	10.2128	10.0418	10.146	10.2566	10.1173	10.0857	269275	ACVRLK7, ALK7, ALK-7, C230097P10
Lrrc61	leucine rich repeat containing 61	-1.10046	-0.138107	0.029555	0.96296	9.6702	3	9.84257	9.76653	9.75602	9.68438	9.61188	9.73216	9.4223	9.64444	9.54261	243371	BC027309
Prkar2b	protein kinase_ cAMP dependent regulatory_ type II beta	-1.1007	-0.138415	0.009589	0.782741	12.5249	8	12.5841	12.6919	12.6146	12.548	12.5439	12.5124	12.4341	12.4615	12.3007	19088	AI451071, AW061005, PKARIIBETA, PKARB2, RII(BETA)
Gpr88	G-protein coupled receptor 88	-1.10085	-0.13862	0.038876	0.989182	14.4694	9	14.813	14.5126	14.4712	14.4298	14.4824	14.3959	14.1925	14.3508	14.4993	64378	AW061286, STRG
Yeats4	YEATS domain containing 4	-1.10091	-0.138698	0.032272	0.965388	9.2471	3	9.29663	9.27856	9.37966	9.40894	9.10087	9.04957	9.14873	9.2024	9.3358	64050	4930573H17RIK, B230215M10RIK, GAS41, NUBI-1
Mrps26	mitochondrial ribosomal protein S26	-1.10123	-0.139122	0.019993	0.945615	9.293	3	9.34273	9.38156	9.40485	9.41091	9.23287	9.15188	9.23824	9.31185	9.15437	99045	AI648866, GI008, MRP-S13, MRP-S26, RPMS13
Lamtor1	late endosomal/lysosomal adaptor_ MAPK and MTOR activator 1	-1.10131	-0.139224	0.033873	0.968455	9.5911	3	9.74152	9.50836	9.66433	9.81802	9.38921	9.46269	9.60647	9.52829	9.56597	66508	2400001E08RIK, PDRO, P18
Syndig1l	synapse differentiation inducing 1 like	-1.10151	-0.139487	0.044704	0.999648	11.6619	7	11.9837	11.6721	11.6975	11.6646	11.6449	11.6482	11.3335	11.4917	11.7391	627191	DSPC1, GM261, TMEM90A
Cinp	cyclin-dependent kinase 2 interacting protein	-1.10186	-0.139939	0.021955	0.946438	9.3051	3	9.37451	9.33188	9.42204	9.46499	9.17674	9.32484	9.2608	9.23764	9.1403	67236	1810047K05RIK, 2810452K22RIK
Nudt16l1	nudix (nucleoside diphosphate linked moiety X)-type motif 16-like 1	-1.10196	-0.140077	0.022905	0.947407	9.9495	3	10.1701	9.87828	10.0407	10.0669	9.96381	9.87953	9.86251	9.86611	9.78809	66911	1110001K21RIK, 5330437I08RIK, SDOS
Rragd	Ras-related GTP binding D	-1.10213	-0.140292	0.007137	0.707214	12.6811	8	12.8785	12.7302	12.6906	12.7621	12.5981	12.5745	12.5578	12.5734	12.733	52187	5730543C08RIK, AI467523, C030003H22RIK, D4ERTD174E
Rnf166	ring finger protein 166	-1.10217	-0.140341	0.030669	0.96296	9.3278	3	9.56156	9.40405	9.30752	9.41091	9.35379	9.30432	9.1377	9.19346	9.25187	68718	1110031E24RIK, AW555115, ZFP313L
Zfp821	zinc finger protein 821	-1.10245	-0.140716	0.022384	0.946438	9.5054	3	9.62355	9.47932	9.60704	9.67948	9.48283	9.35309	9.47059	9.33847	9.49473	75871	4930566A11RIK, ZNF821
Tesc	tescalcin	-1.10261	-0.140921	0.017124	0.91362	10.8857	2	11.1256	10.8007	10.9651	10.9971	10.8813	10.8286	10.7768	10.7805	10.7791	57816	1010001A17RIK, 2410011K10RIK, TE-1
Dgat2	diacylglycerol O-acyltransferase 2	-1.10266	-0.140993	0.020879	0.946438	11.8709	7	12.137	11.8456	11.9586	11.8931	11.9013	11.6959	11.874	11.7026	11.7814	67800	0610010B06RIK, ARAT, DGAT-2
Cisd1	CDGSH iron sulfur domain 1	-1.10271	-0.141048	0.014391	0.877844	10.5269	2	10.6948	10.5058	10.6003	10.663	10.4377	10.4011	10.5583	10.504	10.3482	52637	AU043990, AW743335, D10ERTD214E, ZCD1, MITONEET
Ercc1	excision repair cross-complementing rodent repair deficiency_ complementation group 1	-1.10309	-0.141544	0.049654	0.999648	8.3261	1	8.40774	8.38372	8.44109	8.5044	8.111	8.18841	8.25908	8.44989	8.17359	13870	ERCC-1
Nrep	neuronal regeneration related protein	-1.10313	-0.141599	0.022244	0.946438	9.4565	3	9.62977	9.45466	9.60035	9.51162	9.33255	9.45899	9.29299	9.34252	9.46567	27528	AI325076, D0H4S114, HARP, P311, PTZ17, SEZ17
Imp3	IMP3_ U3 small nucleolar ribonucleoprotein_ homolog (yeast)	-1.10321	-0.141711	0.048055	0.999648	8.8828	1	9.12918	8.83211	8.97896	9.00181	8.95278	8.75518	8.66783	8.92282	8.66154	102462	1190002L16RIK, AI256594
Mrpl40	mitochondrial ribosomal protein L40	-1.10366	-0.142301	0.030819	0.963513	8.8585	1	9.03405	8.94026	9.02717	8.82109	8.74335	8.72771	8.85196	8.83063	8.73831	18100	NLVCF
Psenen	presenilin enhancer 2 homolog (C. elegans)	-1.10375	-0.142411	0.041671	0.999345	8.7796	1	9.00807	8.64719	8.96078	8.89612	8.74656	8.71843	8.67701	8.69776	8.63768	66340	1700023M09RIK, PEN-2
Arhgef15	Rho guanine nucleotide exchange factor (GEF) 15	-1.10388	-0.142588	0.040589	0.992319	9.2647	3	9.53368	9.19171	9.22072	9.49314	9.12331	9.26875	9.17055	9.12689	9.20935	442801	D130071N09, D530030K12RIK, E5
Fbxo6	F-box protein 6	-1.10398	-0.14271	0.042818	0.999345	8.7545	1	9.0223	8.79331	8.77711	8.83583	8.6225	8.60556	8.85196	8.68505	8.56787	50762	AA408845, FBG2, FBS2, FBX6B, FBXO6B
Tor1a	torsin family 1_ member A (torsin A)	-1.10408	-0.142842	0.032209	0.965388	9.1436	1	9.34839	9.23482	9.29928	9.07567	9.15754	9.0121	8.93844	9.10559	9.0943	30931	DQ2, DYT1, TORSINA
Drd2	dopamine receptor D2	-1.1041	-0.142876	0.049784	0.999648	11.1407	7	11.5392	11.0383	11.2401	11.1189	11.1008	11.0817	10.883	10.9374	11.2256	13489	D2R, DRD-2
Cdc42ep3	CDC42 effector protein (Rho GTPase binding) 3	-1.10419	-0.142988	0.038736	0.986944	9.6407	3	9.92569	9.84452	9.59194	9.57446	9.60835	9.48109	9.58226	9.45346	9.65184	260409	3200001F04RIK, AA986861, BORG2, CEP3, UB1
Tmem11	transmembrane protein 11	-1.10438	-0.143238	0.040247	0.992319	8.6502	1	8.77578	8.7399	8.74105	8.76061	8.37066	8.57848	8.57925	8.51955	8.76425	216821	5730466P16RIK, AA409091
Pkia	protein kinase inhibitor_ alpha	-1.10441	-0.143279	0.007472	0.721256	12.1526	7	12.172	12.2882	12.1818	12.3183	12.1161	12.1346	12.1271	12.0728	11.9292	18767	AI415001, PKIALPHA
Nkain2	Na+/K+ transporting ATPase interacting 2	-1.10451	-0.143402	0.004652	0.639445	10.893	2	10.9752	11.0143	10.9507	10.9833	10.8231	10.7752	10.9073	10.8611	10.7254	432450	6330571D19RIK, AW455467, TCBA1
Rhbdl3	rhomboid_ veinlet-like 3 (Drosophila)	-1.10486	-0.143863	0.015898	0.904949	10.125	2	10.3426	10.1603	10.0965	10.2617	10.0114	10.0824	9.98086	10.0233	10.1376	246104	AI847581, RHBDL4, RHOMR1, VRHO
1110059E24Rik	RIKEN cDNA 1110059E24 gene	-1.10538	-0.144545	0.030257	0.96296	9.038	1	9.20809	9.02085	9.1651	9.15771	9.04449	8.80861	9.05565	8.87886	8.9788	66206	-
Tmem230	transmembrane protein 230	-1.10601	-0.145365	0.039821	0.992319	8.8976	1	9.07104	9.05624	8.98924	8.89893	8.81863	8.75216	9.04624	8.75664	8.64966	70612	5730494N06RIK, AA407821
2010107E04Rik	RIKEN cDNA 2010107E04 gene	-1.10632	-0.145764	0.025214	0.947407	9.4161	3	9.46065	9.46787	9.45023	9.67621	9.31532	9.23229	9.3929	9.45346	9.26491	70257	9430003J03RIK, AU043134, AV124504, MP68
Ndufa7	NADH dehydrogenase (ubiquinone) 1 alpha subcomplex_ 7 (B14.5a)	-1.10637	-0.145837	0.025512	0.947407	9.7399	3	9.98745	9.66128	9.8337	9.85898	9.57978	9.56629	9.67677	9.7761	9.67936	66416	14.5KDA, 2400007M02RIK, CI-B14.5A
Scand1	SCAN domain-containing 1	-1.10641	-0.145883	0.021497	0.946438	9.2912	3	9.37266	9.29347	9.51216	9.37706	9.24429	9.16787	9.27093	9.26991	9.09138	19018	2310003H23RIK, LEAP1, PGC-2, PPARGC2
Mcfd2	multiple coagulation factor deficiency 2	-1.10652	-0.146034	0.00661	0.676386	10.7579	2	10.9072	10.8091	10.8214	10.8568	10.7521	10.77	10.6497	10.6639	10.565	193813	1810021C21RIK, F5F8D, LMAN1IP, SDNSF
Ubxn8	UBX domain protein 8	-1.10657	-0.146092	0.039583	0.992319	8.7253	1	8.94471	8.82444	8.71029	8.84168	8.55806	8.75518	8.53283	8.52312	8.80408	108159	D0H8S2298E, REP-8, REP8H, UBXD6
Mettl9	methyltransferase like 9	-1.10698	-0.146623	0.016261	0.909218	10.3206	2	10.483	10.4411	10.2668	10.4678	10.3185	10.2527	10.3301	10.1956	10.093	59052	0610012D09RIK, AA517660, DREV, MNCB-5680
Fkbp1a	FK506 binding protein 1a	-1.10722	-0.146937	0.002359	0.578377	14.281	9	14.5021	14.3149	14.3137	14.3369	14.2568	14.2015	14.1705	14.181	14.2209	14225	FKBP12, FKBP, FKBP1
Ndufs7	NADH dehydrogenase (ubiquinone) Fe-S protein 7	-1.10752	-0.147329	0.01019	0.790925	10.477	2	10.6435	10.5398	10.5672	10.5316	10.476	10.2928	10.4057	10.5067	10.2996	75406	1010001M04RIK
Fundc2	FUN14 domain containing 2	-1.10805	-0.148019	0.015548	0.902092	9.967	3	10.1058	9.87704	10.1536	10.1075	9.9762	9.87815	9.8692	9.85764	9.84649	67391	4833415N24RIK, DC44, HCBP6
Cbwd1	COBW domain containing 1	-1.10809	-0.148072	0.040501	0.992319	8.1886	1	8.25138	8.46826	8.19675	8.2728	8.03412	8.11961	8.03951	8.16879	8.14002	226043	AV349248, BC018472
L3hypdh	L-3-hydroxyproline dehydratase (trans-)	-1.10842	-0.148505	0.027445	0.947407	4.4904	6	5.02143	4.78701	4.61262	5.06609	4.18722	4.3871	4.49991	4.19357	3.71954	67217	2810055F11RIK
Synpr	synaptoporin	-1.10844	-0.148535	0.009158	0.782741	12.3846	7	12.5899	12.5156	12.4922	12.3006	12.3783	12.3591	12.2954	12.2803	12.2076	72003	1500003F20RIK, SPO
Kcnip2	Kv channel-interacting protein 2	-1.10862	-0.148763	0.027129	0.947407	12.0669	7	12.4371	12.0089	12.1088	12.0848	12.0499	12.0744	11.837	11.9427	11.9826	80906	KCHIP2
Dpm2	dolichol-phosphate (beta-D) mannosyltransferase 2	-1.10879	-0.148983	0.021239	0.946438	8.7273	1	8.89143	8.81155	8.83528	8.77902	8.55806	8.63215	8.64619	8.68186	8.70809	13481	AW557993, R75484
Ndufs4	NADH dehydrogenase (ubiquinone) Fe-S protein 4	-1.10897	-0.149218	0.00441	0.639445	10.7045	2	10.8577	10.7333	10.7604	10.832	10.557	10.5756	10.6365	10.7101	10.6549	17993	6720411N02RIK, C1-18K
Csgalnact2	chondroitin sulfate N-acetylgalactosaminyltransferase 2	-1.10941	-0.149795	0.047071	0.999648	7.878	4	7.92256	7.98052	8.10042	7.99678	7.73056	7.90199	7.93119	7.70438	7.62117	78752	4632415D10RIK, GALNACT2
Psd	pleckstrin and Sec7 domain containing	-1.10946	-0.149864	0.001865	0.567833	13.2462	8	13.4449	13.2423	13.2939	13.3555	13.1891	13.1532	13.2155	13.1676	13.124	73728	1110007H17RIK, A930015K15, EFA6, EFA6A, PSDL, MKIAA2011
Cox7c	cytochrome c oxidase subunit VIIc	-1.10967	-0.150136	0.01798	0.927559	10.5273	2	10.6618	10.6335	10.5732	10.6413	10.3643	10.2665	10.5902	10.5909	10.3749	12867	COXVIIC, COX7C1
Mpped2	metallophosphoesterase domain containing 2	-1.10973	-0.150204	0.016334	0.909218	10.7613	2	11.0273	10.9008	10.8019	10.69	10.709	10.7151	10.5886	10.6053	10.7663	77015	239FB, 2700082O15RIK, AV354767, AW060960
Crlf2	cytokine receptor-like factor 2	-1.10986	-0.150379	0.039831	0.992319	7.8386	4	7.93766	7.93371	7.98696	7.96496	7.6977	7.66505	7.74012	7.81933	7.81796	57914	CRLM2, LY114, TPTE2, TSLPR
Hs6st2	heparan sulfate 6-O-sulfotransferase 2	-1.11005	-0.150628	0.008003	0.734244	11.4977	7	11.6081	11.6902	11.562	11.5055	11.4086	11.5343	11.4778	11.3759	11.278	50786	6OST2
Ctxn1	cortexin 1	-1.11007	-0.150645	0.005227	0.647078	12.4646	8	12.6484	12.4214	12.6006	12.5515	12.3252	12.299	12.4626	12.4105	12.4252	330695	BC028881, CTXN
Cetn2	centrin 2	-1.11076	-0.151551	0.01317	0.856355	9.6137	3	9.71694	9.73957	9.58348	9.8046	9.58877	9.48657	9.53088	9.43839	9.60954	26370	1110034A02RIK, AI326150, CALT, CALTRACTIN
Ptrh2	peptidyl-tRNA hydrolase 2	-1.11085	-0.151663	0.040385	0.992319	8.0923	1	8.19804	8.27526	8.18785	8.18346	8.17447	7.86883	7.92092	8.11769	7.88703	217057	A230072I16RIK, BIT1, CGI-147
Rab27b	RAB27B_ member RAS oncogene family	-1.11148	-0.152485	0.011821	0.846803	10.6339	2	10.6821	10.7889	10.6194	10.8342	10.6171	10.6153	10.545	10.5909	10.3701	80718	2310021G14RIK, B130064M09RIK
Sf3b5	splicing factor 3b_ subunit 5	-1.11154	-0.152556	0.032276	0.965388	8.9844	1	9.14445	9.07793	9.04207	9.12209	8.77834	8.68708	8.89454	9.13625	8.92726	66125	10KDA, 1110005L13RIK, AU043053, SF3B10
Mccc2	methylcrotonoyl-Coenzyme A carboxylase 2 (beta)	-1.11195	-0.153087	0.027482	0.947407	9.3369	3	9.62355	9.39025	9.39522	9.35881	9.33682	9.20377	9.16187	9.09362	9.41745	78038	4930552N12RIK, MCCB
Zfand6	zinc finger_ AN1-type domain 6	-1.11237	-0.153638	0.022066	0.946438	9.8916	3	10.0385	10.0494	9.99294	9.9114	9.7497	9.85858	10.0138	9.7746	9.58064	65098	3110005P07RIK, AWP1, ZA20D3
Zfp706	zinc finger protein 706	-1.11259	-0.15392	0.001252	0.567833	12.2764	7	12.4026	12.3738	12.3186	12.3787	12.1982	12.1719	12.2526	12.2705	12.0927	68036	3110006P09RIK, AA793007, AW536850, C77232, ZNF706
Pou3f4	POU domain_ class 3_ transcription factor 4	-1.11263	-0.15398	0.019302	0.945615	10.6029	2	10.7796	10.6611	10.7193	10.6663	10.5842	10.4983	10.334	10.3843	10.7386	18994	BRN-4, BRN4, OTF-9, OTF9, SLF, OCT-9
Hexim2	hexamethylene bis-acetamide inducible 2	-1.11266	-0.154016	0.043302	0.999345	7.7148	4	7.83926	7.75678	7.9347	7.83605	7.67762	7.76454	7.45016	7.64	7.52909	71059	4933402L21RIK
Fgf11	fibroblast growth factor 11	-1.11342	-0.154996	0.004666	0.639445	10.3324	2	10.4692	10.3787	10.3903	10.4781	10.1695	10.1802	10.3369	10.2951	10.2689	14166	FGF-11, FHF-3, FHF3
Cep83os	centrosomal protein 83_ opposite strand	-1.11359	-0.155222	0.027008	0.947407	9.3739	3	9.50524	9.5274	9.25095	9.63469	9.31749	9.09089	9.39104	9.27204	9.3184	67723	4932415G12RIK, CCDC41OS1
Itgb1bp1	integrin beta 1 binding protein 1	-1.11435	-0.156207	0.01842	0.933012	9.9698	3	10.1301	9.91369	10.0567	10.1924	9.90025	9.84443	9.79106	9.7716	10.0753	16413	AI449260, AU019480, ICAP1
Ebag9	estrogen receptor-binding fragment-associated gene 9	-1.11438	-0.156235	0.014199	0.873638	9.1668	3	9.29663	9.27481	9.25522	9.26394	9.13071	9.0247	9.20902	8.9336	9.09138	55960	AI835379, RCAS1
Sgk3	serum/glucocorticoid regulated kinase 3	-1.11475	-0.156722	0.023782	0.947407	8.9765	1	9.31023	9.09505	8.93175	8.98869	8.89598	8.88245	8.84383	8.88997	8.91408	170755	2510015P22RIK, A330005P07RIK, CISK, FY, FZ
Pou3f1	POU domain_ class 3_ transcription factor 1	-1.11503	-0.157084	0.022903	0.947407	10.4658	2	10.7378	10.6129	10.5637	10.3689	10.1647	10.5567	10.4029	10.3764	10.3334	18991	OCT-6, OCT6, OTF-6, OTF6, SCIP, TEST1, TST-1, TST1
Ramp1	receptor (calcitonin) activity modifying protein 1	-1.11563	-0.157854	0.018577	0.933012	10.2525	2	10.5135	10.1347	10.3248	10.4468	10.2351	10.1425	10.0613	10.2741	10.0783	51801	9130218E19RIK
Chmp3	charged multivesicular body protein 3	-1.11586	-0.158153	0.004783	0.642377	11.5928	7	11.8666	11.6451	11.6598	11.5805	11.4702	11.5326	11.5349	11.5375	11.4681	66700	25.1, 4921505F14RIK, 9130011K15RIK, CGI-49, D6ERTD286E, NEDF, VPS24
Nars2	asparaginyl-tRNA synthetase 2 (mitochondrial)(putative)	-1.11591	-0.158221	0.029882	0.96296	8.5643	1	8.86535	8.68443	8.74105	8.40909	8.50207	8.43484	8.49874	8.45739	8.44498	244141	AI875199
Gabrd	gamma-aminobutyric acid (GABA) A receptor_ subunit delta	-1.11627	-0.158692	0.01686	0.909982	11.7246	7	12.1209	11.7559	11.7002	11.7109	11.692	11.6486	11.5808	11.6141	11.6249	14403	AI853201
2900092D14Rik	RIKEN cDNA 2900092D14 gene	-1.11642	-0.158874	0.029439	0.96296	8.3097	1	8.45747	8.47808	8.28705	8.49329	7.99137	8.34126	8.21776	8.22255	8.26984	73100	-
Phf5a	PHD finger protein 5A	-1.11699	-0.159616	0.035165	0.973577	8.2318	1	8.53562	8.3013	8.27028	8.31968	7.94733	7.9556	8.27125	8.2573	8.17911	68479	1110007B08RIK
Seh1l	SEH1-like (S. cerevisiae	-1.11726	-0.15997	0.00413	0.639445	10.1704	2	10.3283	10.3398	10.2347	10.1763	10.078	10.0642	10.1704	10.0935	10.0226	72124	2610007A16RIK, AW540070, SEC13L, SEH1A, SEH1B, SEH1
Pttg1ip	pituitary tumor-transforming 1 interacting protein	-1.1174	-0.160141	0.026062	0.947407	9.4126	3	9.73001	9.35516	9.42772	9.58322	9.39537	9.47008	9.11986	9.29103	9.27009	108705	1810010L20RIK, AI314311, AU018448, C79540
Taf1b	TATA box binding protein (Tbp)-associated factor_ RNA polymerase I_ B	-1.11773	-0.160575	0.027264	0.947407	8.5923	1	8.75604	8.65009	8.75618	8.68775	8.5322	8.59208	8.19238	8.50154	8.6175	21340	4930408G01RIK, A230108M10RIK, TAFI68, TAFI86, P63
Hmbs	hydroxymethylbilane synthase	-1.11785	-0.160733	0.034678	0.973577	8.5552	1	8.95711	8.50715	8.72575	8.497	8.34118	8.38491	8.48835	8.43099	8.5929	15288	PBGD, T25658, UPS, UROS1
Bag5	BCL2-associated athanogene 5	-1.11813	-0.161089	0.00769	0.726292	10.9184	2	11.2037	10.9945	10.9315	10.9444	10.911	10.9008	10.7473	10.77	10.8159	70369	1600025G07RIK, 4930405J06RIK
4930447M23Rik	RIKEN cDNA 4930447M23 gene	-1.11816	-0.161126	0.04554	0.999648	7.4579	4	7.6808	7.69637	7.41504	7.6418	7.12612	7.68423	7.24333	7.34109	7.222	108871	-
Chrdl1	chordin-like 1	-1.11821	-0.161186	0.007653	0.726292	4.065	6	4.86174	4.74425	4.10808	4.54138	3.93994	3.86639	3.1351	3.87341	3.30061	83453	CHL, CHL1, NRLN1, VOPT
Znhit3	zinc finger_ HIT type 3	-1.11823	-0.161222	0.035201	0.973577	8.1886	1	8.41134	8.2902	8.2995	8.27713	7.80031	7.97131	8.07233	8.31618	8.20098	448850	MYOHD1, TRIP3
H3f3b	H3 histone_ family 3B	-1.11837	-0.161394	0.004091	0.639445	11.9489	7	12.0707	12.0756	11.9906	12.063	11.8491	11.8368	12.0167	11.8953	11.6988	15081	9430068D06RIK, H3.3B
Vps37c	vacuolar protein sorting 37C (yeast)	-1.11863	-0.161733	0.015423	0.902092	8.7876	1	8.98645	8.80896	8.8663	8.93769	8.74012	8.7582	8.75129	8.55839	8.66154	107305	5730409F24RIK, AU042646
Fam43a	family with sequence similarity 43_ member A	-1.11865	-0.161753	0.02566	0.947407	8.3957	1	8.61915	8.62084	8.49261	8.31968	8.31542	8.40432	8.34603	8.19592	8.21716	224093	TUF1
9430083A17Rik	RIKEN cDNA 9430083A17 gene	-1.11904	-0.162264	0.035753	0.973577	5.7106	5	6.19606	5.84401	5.85441	5.98218	5.295	5.03112	5.54989	5.51125	6.0018	77428	-
Zcchc10	zinc finger_ CCHC domain containing 10	-1.11911	-0.162357	0.045244	0.999648	7.4275	4	7.65667	7.75139	7.68555	7.19757	7.31994	7.0772	7.42859	7.47262	7.16751	67966	2410141K03RIK, AA675321, D11ERTD416E
BC017643	cDNA sequence BC017643	-1.11958	-0.162962	0.02046	0.946438	8.1574	1	8.2674	8.30499	8.27869	8.26411	8.08073	8.1149	8.07696	8.1082	7.92037	217370	-
Bloc1s4	biogenesis of lysosomal organelles complex-1_ subunit 4_ cappuccino	-1.11966	-0.163056	0.039694	0.992319	7.676	4	7.61345	7.82505	8.01239	7.81836	7.5361	7.47984	7.71658	7.71692	7.30511	117197	2610101N07RIK, BLOS4, CNO
Rilpl2	Rab interacting lysosomal protein-like 2	-1.11968	-0.163089	0.042574	0.999345	7.5891	4	7.97228	7.67376	7.69814	7.60786	7.35408	7.63907	7.69265	7.41221	7.16751	80291	-
Ntan1	N-terminal Asn amidase	-1.11976	-0.163191	0.021304	0.946438	8.667	1	8.76735	8.71796	8.70718	8.94858	8.4713	8.66149	8.6982	8.56187	8.43117	18203	-
Endov	endonuclease V	-1.11985	-0.163303	0.019352	0.945615	9.206	3	9.17874	9.16156	9.43338	9.495	9.13317	9.12639	9.16839	9.13158	8.97246	338371	A730011L01RIK
Crabp1	cellular retinoic acid binding protein I	-1.12122	-0.165066	0.043222	0.999345	6.8253	4	7.03528	7.10082	7.03296	6.83651	6.62298	6.97704	6.42247	6.46594	6.87282	12903	AI326249, CRABP-I, CRABP-1, CRABPI, RBP-5
Npc2	Niemann-Pick type C2	-1.12146	-0.165384	0.019605	0.945615	8.6949	1	8.72737	8.67022	8.95555	8.89893	8.67071	8.50486	8.63995	8.67545	8.47221	67963	2700012J19RIK, AA408070, AU045843, HE1
Arl16	ADP-ribosylation factor-like 16	-1.12151	-0.165443	0.013692	0.866271	8.8195	1	8.89659	8.87981	9.10726	8.8446	8.6571	8.77917	8.72794	8.71349	8.74577	70317	2600005N12RIK
Trmt61b	tRNA methyltransferase 61B	-1.12152	-0.165455	0.04241	0.999345	7.0567	4	7.21951	7.38455	7.13838	7.16993	7.10623	6.72867	6.75842	7.24045	6.68388	68789	1110039F03RIK, 623451, GM6431
Krt10	keratin 10	-1.12158	-0.165528	0.036862	0.981535	8.15	1	8.54222	8.2902	8.15168	8.16024	8.19815	7.806	7.82512	8.01988	8.25424	16661	D130054E02RIK, K10, K1C1, KRT-1.10, KRT1-10
Tmem81	transmembrane protein 81	-1.1217	-0.165682	0.042072	0.999345	6.8709	4	7.00694	7.01349	7.20166	6.96001	6.79439	6.83549	6.68755	6.95307	6.33413	74626	4930429O20RIK, AI465369
Fhit	fragile histidine triad gene	-1.12196	-0.166016	0.037524	0.981581	6.1591	5	6.49716	6.21672	6.69882	6.08443	6.36287	5.76642	5.79435	5.99587	5.89853	14198	AW045638, FRA14A2
Prorsd1	prolyl-tRNA synthetase domain containing 1	-1.12215	-0.166264	0.024033	0.947407	5.2448	5	5.62919	5.82362	5.37892	5.38741	4.93789	5.31987	4.92654	4.39428	5.27152	67939	2010316F05RIK, NCRNA00117, PRDXDD1
Rxrg	retinoid X receptor gamma	-1.12228	-0.166438	0.009405	0.782741	10.8499	2	11.1869	10.8868	10.9638	10.7743	10.7481	10.7428	10.7008	10.8005	10.7855	20183	NR2B3
Abracl	ABRA C-terminal like	-1.12303	-0.167392	0.040376	0.992319	6.7266	4	6.96825	6.61112	7.03296	7.00242	6.56586	6.33444	6.6257	6.8199	6.53688	73112	1700028I04RIK, 3110003A17RIK
Nus1	nuclear undecaprenyl pyrophosphate synthase 1 homolog (S. cerevisiae)	-1.1231	-0.167482	0.001994	0.567833	11.4197	7	11.4752	11.492	11.5359	11.5897	11.3695	11.3811	11.3973	11.3348	11.163	52014	1600027K07RIK, AU019165, AW538011, BC003223, D10ERTD438E
Peli2	pellino 2	-1.12324	-0.16766	0.013119	0.856355	9.3126	3	9.57127	9.32283	9.48335	9.32788	9.13808	9.3847	9.14653	9.23764	9.15437	93834	AW047589, BB129927
Rbm4b	RNA binding motif protein 4B	-1.12334	-0.167798	0.029778	0.96296	8.2572	1	8.44343	8.60001	8.29122	8.22435	8.13574	8.21063	8.27528	8.21814	7.83903	66704	4921506I22RIK, AI504630, AI506404, LARK2, NEOSIN
Rwdd2b	RWD domain containing 2B	-1.12348	-0.167979	0.012939	0.855019	8.3838	1	8.52899	8.44508	8.51057	8.52999	8.30237	8.3004	8.35368	8.253	8.22785	53858	ORF5
Hs3st5	heparan sulfate (glucosamine) 3-O-sulfotransferase 5	-1.12367	-0.168219	0.027833	0.952269	8.3174	1	8.39685	8.72897	8.31594	8.33635	8.18399	8.27109	8.33447	8.20039	8.02214	319415	D930005L05RIK, GM1151, HS3OST5
Rab40b	Rab40B_ member RAS oncogene family	-1.12392	-0.168539	0.007828	0.729308	11.0029	2	11.2905	11.0727	10.9992	11.0805	10.8995	10.9144	11.056	10.9077	10.7451	217371	SEC4L, RAR
Chrna2	cholinergic receptor_ nicotinic_ alpha polypeptide 2 (neuronal)	-1.1242	-0.168894	0.012479	0.849818	4.954	5	4.98313	5.52835	5.55541	5.32193	4.52354	5.21824	3.71266	4.67698	4.59931	110902	ACRA-2, ACRA2, BC011490
Oard1	O-acyl-ADP-ribose deacylase 1	-1.1242	-0.168897	0.03546	0.973577	7.555	4	7.73365	7.69075	7.68555	7.74532	7.49078	7.03797	7.73427	7.41221	7.3837	106821	AI314976, AW558560
Tmem263	transmembrane protein 263	-1.12423	-0.168935	0.00598	0.662237	10.3936	2	10.5169	10.5382	10.5298	10.4314	10.3537	10.3155	10.4339	10.292	10.0827	103266	AI597468
Ptchd4	patched domain containing 4	-1.12499	-0.169914	0.03075	0.96296	7.9316	4	8.0438	8.23721	7.8068	8.18806	7.82486	7.95033	7.54008	7.84811	7.87348	627626	3110082D06RIK, GM321
Psd4	pleckstrin and Sec7 domain containing 4	-1.125	-0.169925	0.008626	0.754882	4.5057	6	5.23203	4.94641	4.5584	5.06609	4.58232	4.32327	3.39444	4.26362	3.83592	215632	BC046518, EFA6B
Alg1	asparagine-linked glycosylation 1 (beta-1_4-mannosyltransferase)	-1.12527	-0.170274	0.008578	0.754195	9.506	3	9.82373	9.53996	9.58517	9.51528	9.35801	9.38275	9.44037	9.44406	9.42444	208211	HMAT1, HMT1
Adora2a	adenosine A2a receptor	-1.12554	-0.170613	0.024862	0.947407	12.8014	8	13.3092	12.7095	12.8502	12.7917	12.7835	12.7724	12.4182	12.6268	12.791	11540	A2AAR, A2AR, AA2AR
Ppp1r2	protein phosphatase 1_ regulatory (inhibitor) subunit 2	-1.12588	-0.171059	0.0053	0.647078	13.3117	8	13.5443	13.4284	13.3639	13.3455	13.3732	13.3276	13.1383	13.1593	13.0598	66849	0610025N14RIK, 2310007G06RIK, 4930440J04RIK, 5430408E15RIK, D16ERTD248E, IPP-2
Them6	thioesterase superfamily member 6	-1.12593	-0.171115	0.003923	0.639445	10.1301	2	10.3149	10.1501	10.271	10.223	10.0793	10.0445	10.0648	10.1173	9.86715	223626	4930572J05RIK
Rpl22l1	ribosomal protein L22 like 1	-1.12644	-0.17177	0.033061	0.965388	9.7421	3	9.93575	9.84957	9.64331	10.1316	9.55248	9.32688	9.89695	9.89536	9.21473	68028	3110001N18RIK, AU041196
6430571L13Rik	RIKEN cDNA 6430571L13 gene	-1.12651	-0.171863	0.029759	0.96296	7.3212	4	7.64445	7.3205	7.48938	7.42507	7.2938	7.13412	7.05909	7.24045	7.2745	235599	-
Ndufb11	NADH dehydrogenase (ubiquinone) 1 beta subcomplex_ 11	-1.12663	-0.172014	0.018601	0.933012	10.0582	2	10.2498	10.0873	10.149	10.2562	9.82313	9.84585	10.2067	10.1126	9.68906	104130	D5BWG0566E, D5BWG0577E, NP15.6, NP15
1700037H04Rik	RIKEN cDNA 1700037H04 gene	-1.12669	-0.172093	0.005842	0.662237	10.9381	2	11.2452	10.8676	11.0633	11.0036	10.857	10.9225	10.8057	10.7954	10.8265	67326	-
Gtpbp10	GTP-binding protein 10 (putative)	-1.12693	-0.172403	0.022311	0.946438	8.0802	1	8.34117	8.32326	8.10042	8.08329	8.16488	7.89651	7.93629	7.86511	7.97215	207704	4930545J22RIK, BC034507
Bcdin3d	BCDIN3 domain containing	-1.12711	-0.172626	0.033871	0.968455	6.3262	5	6.72309	6.52532	6.58137	6.28673	6.24046	6.0489	5.88161	6.40525	6.21023	75284	4930556P03RIK, AV138748
Glyctk	glycerate kinase	-1.12758	-0.173229	0.020268	0.946438	8.1309	1	8.41854	8.27901	8.25758	8.09314	7.99137	7.86323	8.16656	8.01481	8.05853	235582	6230410P16RIK, C430006L12
Rnaseh1	ribonuclease H1	-1.12771	-0.173396	0.031535	0.965388	7.2898	4	7.61345	7.38455	7.36063	7.45592	7.4519	7.02799	7.06841	7.25772	6.92631	19819	-
Washc3	NA	-1.12832	-0.174175	0.025095	0.947407	7.9197	4	8.15132	8.048	7.78925	8.23773	7.6977	7.73418	7.73427	7.8424	7.98481	-883	NA
Gpr6	G protein-coupled receptor 6	-1.12835	-0.174216	0.022047	0.946438	10.1347	2	10.6366	10.1117	10.1224	10.1447	10.0392	10.0775	9.98456	9.7984	10.1615	140741	AI852874, GM233
Cmc1	COX assembly mitochondrial protein 1	-1.12837	-0.174243	0.026436	0.947407	7.4867	4	7.74514	7.67376	7.60758	7.5157	7.52115	7.40472	7.36188	7.11342	7.4121	67899	2010110K16RIK, 2010312P05RIK, AI596001
Sdhaf1	succinate dehydrogenase complex assembly factor 1	-1.12852	-0.174434	0.021121	0.946438	7.6304	4	7.78464	7.78869	7.8126	7.70094	7.62266	7.44277	7.47843	7.61341	7.43073	68332	0610010E21RIK, AI430885, AW490662, LYRM8
Stard5	StAR-related lipid transfer (START) domain containing 5	-1.12857	-0.174493	0.013842	0.869837	8.7425	1	8.81173	8.77749	8.86071	9.01999	8.43188	8.73998	8.60191	8.64296	8.74948	170460	2310058G22RIK, AI607880, D7ERTD152E
Ramp3	receptor (calcitonin) activity modifying protein 3	-1.12901	-0.175052	0.030743	0.96296	7.1523	4	7.41917	7.28365	7.02298	7.53027	6.83121	6.99764	7.02116	7.20529	7.003	56089	AI850306
Btg1	B cell translocation gene 1_ anti-proliferative	-1.12975	-0.176	0.001194	0.567833	10.0892	2	10.2709	10.1654	10.1513	10.2049	10.0729	10.0321	9.93697	9.97713	9.96464	12226	AI426953, AW546738
Ackr2	atypical chemokine receptor 2	-1.12981	-0.176081	0.022903	0.947407	6.2004	5	6.88762	6.4341	6.10195	6.38617	5.7184	5.4748	6.3011	6.3256	5.84398	59289	AI464239, CCR10, CCR9, CCBP2, CMKBR9, D6
Rgs10	regulator of G-protein signalling 10	-1.13058	-0.177058	0.016326	0.909218	9.0969	1	9.36895	9.18173	9.16737	9.19705	8.91039	9.19488	8.67701	9.06202	9.02856	67865	2310010N19RIK
BC031361	cDNA sequence BC031361	-1.13065	-0.177148	0.029938	0.96296	7.1376	4	7.23589	7.3132	7.55316	7.1606	7.03436	6.58636	6.85861	7.10391	7.2745	414072	-
Lmo2	LIM domain only 2	-1.13074	-0.177269	0.010892	0.821867	9.6323	3	9.99949	9.63957	9.59867	9.76049	9.50389	9.60539	9.43858	9.4572	9.61769	16909	RBTN-2, RBTN2, RHOM-2, TTG2
Eif1	eukaryotic translation initiation factor 1	-1.13076	-0.177297	0.005979	0.662237	12.7062	8	12.9644	12.7611	12.7984	12.7639	12.6408	12.5376	12.706	12.7451	12.3608	20918	SUI1-RS1
Arhgdib	Rho_ GDP dissociation inhibitor (GDI) beta	-1.13092	-0.1775	0.029486	0.96296	7.7408	4	8.38221	7.86552	7.56008	7.74532	7.49843	7.59244	7.57322	7.52347	7.75283	11857	D4, GDID4, LY-GDI
Dohh	deoxyhypusine hydroxylase/monooxygenase	-1.13133	-0.17802	0.006208	0.662237	9.7497	3	9.92569	9.77718	9.88279	9.89461	9.68244	9.56283	9.76548	9.75801	9.4452	102115	1110033C18RIK, AI585913, AL022869, HLRC1
Spock3	sparc/osteonectin_ cwcv and kazal-like domains proteoglycan 3	-1.13165	-0.178426	0.008292	0.739572	12.7225	8	12.9728	12.9518	12.7598	12.6738	12.7057	12.8199	12.5045	12.4549	12.5672	72902	2900045C01RIK, AI428471, MKIAA4039
Asic4	acid-sensing (proton-gated) ion channel family member 4	-1.13183	-0.178659	0.009831	0.790925	11.478	7	11.8978	11.5668	11.5044	11.3935	11.4427	11.4184	11.2616	11.3429	11.3792	241118	ACCN4, BNAC4
Perp	PERP_ TP53 apoptosis effector	-1.13213	-0.179045	0.021738	0.946438	7.5882	4	7.88671	7.63332	7.58742	7.83605	7.61564	7.4725	7.31562	7.45026	7.46727	64058	1110017A08RIK, KCP1, KRTCAP1, PIGPC1, THW
Fahd1	fumarylacetoacetate hydrolase domain containing 1	-1.13226	-0.179208	0.024801	0.947407	8.4419	1	8.5812	8.46826	8.36415	8.93496	8.34118	8.14752	8.49874	8.44613	8.0465	68636	1110025H10RIK, AV002085
Fam117a	family with sequence similarity 117_ member A	-1.13247	-0.179469	0.027887	0.952269	7.4275	4	8.03914	7.04025	7.58063	7.688	7.2761	7.23297	7.16723	7.38889	7.222	215512	5730593F17RIK, AW548096
Rpa2	replication protein A2	-1.13279	-0.179877	0.014506	0.878012	8.67	1	8.9985	8.76952	8.63696	8.80021	8.67071	8.65502	8.38761	8.61978	8.42654	19891	AA409079, AI325195, AU020965, RPA34, RF-A2
Bad	BCL2-associated agonist of cell death	-1.13353	-0.180824	0.013346	0.861821	7.9255	4	8.03446	8.05239	8.13788	8.02791	7.91338	7.85197	7.71658	7.73553	7.85291	12015	AI325008, BBC2
Dph2	DPH2 homolog (S. cerevisiae)	-1.13355	-0.180844	0.015539	0.902092	8.2411	1	8.56509	8.33772	8.32815	8.28574	8.27144	8.03745	8.23028	8.12241	7.94	67728	9130020C19RIK, AI467389, DPH2L2
Erbb2	v-erb-b2 erythroblastic leukemia viral oncogene homolog 2_ neuro/glioblastoma derived oncogene homolog (avian)	-1.13466	-0.18226	0.009562	0.782741	5.269	5	6.01811	5.47704	4.76405	6.0444	4.79609	4.90596	5.11838	4.91325	4.9486	13866	ERBB-2, HER-2, HER2, NEU, C-ERBB2, C-NEU, MKIAA3023
Tac1	tachykinin 1	-1.13516	-0.182895	0.003974	0.639445	12.9459	8	13.2441	13.006	12.9845	13.0151	13.0439	12.8273	12.6976	12.8336	12.7844	21333	4930528L02RIK, NK-1, NK1, NKNA, PPT-A, PPTA, SP
Mdfic	MyoD family inhibitor domain containing	-1.13516	-0.182901	0.016861	0.909982	5.7631	5	6.49716	6.23227	5.78527	5.56769	5.60956	5.58778	5.22233	5.6485	5.50037	16543	KDT1, MDFID
H2-Ke6	H2-K region expressed gene 6	-1.13615	-0.184147	0.006459	0.668271	8.4843	1	8.70988	8.58191	8.54235	8.61787	8.30237	8.35728	8.42076	8.43099	8.37937	14979	D17H6S112E, H-2KE6, HSD17B8, KE-6, KE6, RING2
C1d	C1D nuclear receptor co-repressor	-1.13833	-0.18692	0.006512	0.670048	9.7514	3	9.83855	10.0217	9.8208	9.84157	9.58877	9.77455	9.81481	9.53539	9.45206	57316	1110036E10RIK, AI875855, SUN-COR
D430036J16Rik	RIKEN cDNA D430036J16 gene	-1.13856	-0.187213	0.021796	0.946438	7.6084	4	7.92761	7.90002	7.51096	7.88788	7.84901	7.25023	6.87996	7.52347	7.48521	319405	-
Faap20	Fanconi anemia core complex associated protein 20	-1.13897	-0.187724	0.011366	0.841306	8.8063	1	9.17874	8.79593	8.75317	9.03028	8.60134	8.59208	8.6831	8.81904	8.72328	67513	2610002J02RIK
Cdk2ap2	CDK2-associated protein 2	-1.1397	-0.188651	0.018601	0.933012	7.5327	4	7.97228	7.56124	7.78335	7.45592	7.26717	7.3336	7.50616	7.50913	7.32517	52004	5830466O21RIK, D19ERTD144E, DOC-1R
Rarb	retinoic acid receptor_ beta	-1.14002	-0.189053	0.003137	0.59945	11.4674	7	11.8117	11.5641	11.4873	11.4814	11.454	11.4307	11.2544	11.2745	11.3738	218772	A830025K23, HAP, NR1B2
2210016F16Rik	RIKEN cDNA 2210016F16 gene	-1.14016	-0.189233	0.011188	0.831436	7.834	4	8.0438	7.92895	8.0765	7.87652	7.72404	7.72185	7.71658	7.81933	7.58004	70153	-
Sdhaf4	succinate dehydrogenase complex assembly factor 4	-1.14025	-0.189346	0.015687	0.9039	8.3035	1	8.27535	8.44174	8.48899	8.63482	8.08582	8.13828	8.47438	8.19143	7.88703	68002	1110058L19RIK, 1700001E18RIK, C6ORF57
Dsg1c	desmoglein 1 gamma	-1.14102	-0.19033	0.018053	0.927772	7.0807	4	7.29179	7.10927	7.39197	7.47863	7.17468	7.01794	6.04172	6.7846	7.0876	211924	9330156N18, DSG1GAMMA, DSG6, DSG1G
Frat1	frequently rearranged in advanced T cell lymphomas	-1.14119	-0.190539	0.003599	0.639445	8.6804	1	8.75035	8.84482	8.79481	8.85331	8.52847	8.65826	8.51929	8.61978	8.53382	14296	AW060382
Orc6	origin recognition complex_ subunit 6	-1.14143	-0.190838	0.010164	0.790925	8.3715	1	8.62538	8.65875	8.32409	8.44028	8.22146	8.11018	8.34986	8.3648	8.19008	56452	6720420I10RIK, ORC6L
Zxdb	zinc finger_ X-linked_ duplicated B	-1.14252	-0.192217	0.017434	0.916127	8.7984	1	8.86272	9.25781	8.83528	8.91844	8.82168	8.83746	8.76856	8.57226	8.08229	668166	ZXDA
Cdpf1	cysteine rich_ DPF motif domain containing 1	-1.1433	-0.193198	0.017458	0.916127	6.9982	4	7.23589	7.08377	7.3997	7.02316	6.58036	6.95615	7.00181	6.72376	6.91312	72355	2210021J22RIK
Tctex1d2	Tctex1 domain containing 2	-1.14349	-0.19344	0.012451	0.849818	7.757	4	7.97716	7.94791	7.72916	7.99678	7.58003	7.59919	7.58627	7.47999	7.86666	66061	0610012D17RIK, 2410011K15RIK
Dhrs13	dehydrogenase/reductase (SDR family) member 13	-1.14404	-0.194133	0.011898	0.846803	7.7818	4	8.0438	7.92416	7.98181	7.80644	7.81877	7.72185	7.4067	7.60669	7.67685	70451	2610209N15RIK
Nfkbil1	nuclear factor of kappa light polypeptide gene enhancer in B cells inhibitor like 1	-1.14458	-0.194813	0.010569	0.804585	7.8562	4	8.11636	7.79394	8.0765	8.0483	7.64352	7.86323	7.66216	7.67897	7.78214	18038	DEF-7, IKBL
Txnl4b	thioredoxin-like 4B	-1.14587	-0.196441	0.005335	0.647078	8.3983	1	8.50891	8.50715	8.52831	8.62127	8.34543	8.1243	8.38388	8.34474	8.18461	234723	AI595343, D530025J19RIK, DLP, DIM2
Gpr52	G protein-coupled receptor 52	-1.14591	-0.196493	0.003076	0.59945	9.7634	3	10.0946	9.91489	9.8208	9.73399	9.76405	9.65323	9.65681	9.59435	9.57228	620246	EG620246
Tgfa	transforming growth factor alpha	-1.14632	-0.197016	0.002188	0.568578	11.1424	7	11.5301	11.1678	11.1897	11.171	11.0805	11.0295	10.9721	11.0137	11.0508	21802	WA-1, WA1
Rfc5	replication factor C (activator 1) 5	-1.14652	-0.197259	0.011895	0.846803	7.8478	4	8.18545	7.85048	7.81838	8.17422	7.83699	7.77054	7.75174	7.6334	7.52909	72151	2610020K06RIK, 2610209F07RIK, 36.5KDA, 36KDA, RECC5
Carhsp1	calcium regulated heat stable protein 1	-1.1474	-0.198365	0.002773	0.59945	11.2631	7	11.6276	11.2267	11.3844	11.3189	11.2172	11.1958	10.9967	11.0958	11.2176	52502	1200011K09RIK, CRHSP-24, D16ERTD465E
Nubp2	nucleotide binding protein 2	-1.14851	-0.199764	0.013503	0.866271	8.2558	1	8.3637	8.15798	8.25758	8.88483	8.08073	8.21063	8.20089	7.90402	8.05253	26426	D17WSU11E
Ybey	ybeY metallopeptidase	-1.15485	-0.207711	0.007948	0.734244	7.3789	4	7.59452	7.41895	7.60089	7.60098	7.26717	7.22426	7.07768	7.20529	7.39323	216119	1110068N23RIK, A130042E20RIK, C21ORF57, ORF57, ORF66
Cnot7	CCR4-NOT transcription complex_ subunit 7	-1.15596	-0.209091	0.000307	0.442153	10.7369	2	10.7859	10.8663	10.8806	10.9403	10.6381	10.6971	10.6629	10.6688	10.4338	18983	AU022737, CAF-1, CAF1, POP2
Gulp1	GULP_ engulfment adaptor PTB domain containing 1	-1.15666	-0.209959	0.008136	0.736221	7.5795	4	7.88671	7.63332	7.62747	7.89352	7.37085	7.67787	7.37697	7.44273	7.222	70676	3110030A04RIK, 5730529O06RIK, CED-6, CED6, GULP, GULP-2
Pigp	phosphatidylinositol glycan anchor biosynthesis_ class P	-1.1571	-0.210515	0.004599	0.639445	8.5261	1	8.77578	8.41473	8.78598	8.74195	8.38724	8.33318	8.25908	8.54439	8.41255	56176	DCRC, DSCR5
Wnt7a	wingless-type MMTV integration site family_ member 7A	-1.15894	-0.212809	0.005277	0.647078	9.2918	3	9.73721	9.19766	9.52282	9.32161	9.3643	9.1656	9.01763	9.0888	9.07074	22421	AI849442, WNT-7A, PX, TW
Ccs	copper chaperone for superoxide dismutase	-1.16001	-0.214142	0.002378	0.578377	8.338	1	8.56184	8.36972	8.54584	8.48957	8.19345	8.16128	8.17522	8.34877	8.1569	12460	CCSD
Alkbh7	alkB_ alkylation repair homolog 7 (E. coli)	-1.16021	-0.214382	0.003689	0.639445	7.9579	4	8.19804	8.02586	8.19675	8.05838	7.83699	7.93439	7.6866	7.80178	7.84599	66400	2310045B01RIK, 2510008E23RIK, ABH7, SPATA11
Id4	inhibitor of DNA binding 4	-1.16122	-0.215643	0.000629	0.535502	11.5422	7	11.8669	11.7229	11.4658	11.6472	11.3855	11.4279	11.4024	11.3555	11.5217	15904	IDB4, BHLHB27
Zfp688	zinc finger protein 688	-1.16207	-0.216694	0.006343	0.66733	7.477	4	7.72207	7.51747	7.68555	7.74532	7.30256	7.1526	7.54008	7.43516	7.11089	69234	2810407K09RIK, AI326029
Tmem200b	transmembrane protein 200B	-1.16434	-0.219515	0.006444	0.668271	7.7738	4	8.31443	7.91937	7.73528	7.87081	7.76902	7.66505	7.44301	7.69173	7.40269	623230	EG623230
Smim20	small integral membrane protein 20	-1.16635	-0.222003	0.00295	0.59945	8.0449	1	8.17274	8.1539	8.31185	8.22882	8.00218	7.84061	7.91577	8.04496	7.66902	66278	1110067B18RIK, 1810013D10RIK, N28078
Tmem268	NA	-1.1678	-0.223799	0.001468	0.567833	8.5182	1	8.82532	8.55741	8.65968	8.66153	8.47518	8.30454	8.32672	8.47225	8.32565	-817	NA
2500004C02Rik	RIKEN cDNA 2500004C02 gene	-1.17041	-0.227019	0.005109	0.647078	7.1322	4	7.5362	7.3915	7.07219	7.36132	7.10623	6.77713	6.7699	6.99486	7.07581	72326	-
Lsm1	LSM1 homolog_ U6 small nuclear RNA associated (S. cerevisiae)	-1.17706	-0.235193	0.00143	0.567833	8.1122	1	8.2311	8.43839	8.30363	8.17422	8.01824	7.84061	8.03951	8.03998	7.8598	67207	2810025O06RIK, CASM
Crym	crystallin_ mu	-1.18943	-0.250269	0.000245	0.442153	12.0693	7	12.4758	12.1223	12.1082	12.2232	11.9178	11.8239	12.0881	11.9813	11.7503	12971	-
Polr3g	polymerase (RNA) III (DNA directed) polypeptide G	-1.19067	-0.251772	0.001682	0.567833	7.2588	4	7.48231	7.68511	7.36063	7.39355	7.14574	7.17085	6.95228	7.18738	6.84532	67486	2310047G20RIK, AV275904, RPC32, RPC7
Nubpl	nucleotide binding protein-like	-1.19075	-0.251867	0.001809	0.567833	6.9723	4	7.41198	7.09232	7.18386	7.12265	6.79439	6.91343	6.6257	6.79646	6.72973	76826	2410170E07RIK
Lipo3	NA	-1.19425	-0.25611	0.001661	0.567833	7.1125	4	7.19459	7.51747	7.32858	7.4094	6.98074	7.20667	6.87996	6.77263	6.53688	-436	NA
Ydjc	YdjC homolog (bacterial)	-1.20639	-0.270691	0.000218	0.442153	8.79	1	9.06417	9.00509	8.95555	8.93222	8.68083	8.6934	8.73381	8.6593	8.249	69101	1810015A11RIK, 4930521M19RIK
Cdh15	cadherin 15	-1.24343	-0.314325	8.92e-05	0.334078	6.6426	4	6.97802	6.51264	7.29581	7.21571	6.62298	6.1627	6.00333	6.03646	6.4112	12555	AI323380, CDH14, MCAD

## Sheet: 4_IP D1 Res vs D1 Con
Name	Description	Fold Change	Log Fold Change	p-Value	p-Adj	Average Log2 Expression	Cluster	D1 Con 1	D1 Con 2	D1 Con 3	D1 Con 4	D1 Res 1	D1 Res 2	D1 Res 3	D1 Res 4	Gene ID	Alias
Grin2d	glutamate receptor_ ionotropic_ NMDA2D (epsilon 4)	1.11761	0.160421	0.004336	0.999494	8.1492	1	7.73941	7.78925	8.0436	8.12708	8.696	8.08165	8.27174	8.25774	14814	GLUN2D, NMDAR2D, NR2D
Zfp536	zinc finger protein 536	1.11461	0.156544	0.004717	0.999494	8.967	1	8.13395	8.91566	8.70687	9.03794	9.42275	9.11341	9.08365	9.02602	243937	9630010P11RIK, ZNF536, MKIAA0390
Cdkl3	cyclin-dependent kinase-like 3	1.11291	0.154343	0.00633	0.999494	7.4481	1	7.25208	7.27915	7.12602	7.34493	7.76029	7.53929	7.42136	7.78588	213084	AI852479, B230379H01RIK
Zbtb7b	zinc finger and BTB domain containing 7B	1.10624	0.145664	0.004043	0.999494	6.3665	2	5.89975	6.15773	5.96067	6.26946	6.73163	6.82143	6.54816	6.4027	22724	THPOK, ZFP67, C-KROX
Prr18	proline rich 18	1.10393	0.142644	0.012136	0.999494	7.7263	1	7.6197	7.51096	7.49185	7.58013	8.17716	7.82892	7.66213	7.85955	320111	9630019K15RIK
Kank2	KN motif and ankyrin repeat domains 2	1.10271	0.141056	0.00504	0.999494	6.2534	2	5.97973	5.73726	5.97923	6.16132	6.54906	6.53013	6.31567	6.66542	235041	AI504612, ANKRD25, BC010245
Aco1	aconitase 1	1.10188	0.139964	0.010306	0.999494	9.1861	1	9.08467	9.13531	9.09717	8.99132	9.35479	9.32649	9.20477	9.27416	11428	ACO-1, IREBP, IRP1
Gcn1l1	GCN1 general control of amino-acid synthesis 1-like 1 (yeast)	1.1014	0.139335	0.008886	0.999494	10.502	1	10.4804	10.3727	10.3153	10.4216	10.7439	10.4518	10.5408	10.6472	231659	4932409G22, AL022764, G431004K08RIK, GCN1L, MKIAA0219
Kdm8	lysine (K)-specific demethylase 8	1.10136	0.139286	0.011239	0.999494	7.031	1	6.82404	7.02298	6.51264	6.91631	7.27332	7.20872	7.22202	7.19837	77035	3110005O21RIK, JMJD5
Wdr4	WD repeat domain 4	1.09884	0.135986	0.01588	0.999494	8.7466	1	8.68624	8.52831	8.68443	8.62806	8.85533	8.80131	8.79787	8.97083	57773	AI415180, AI448349, D530049K22RIK
Tor1aip1	torsin A interacting protein 1	1.09706	0.133639	0.017141	0.999494	8.6967	1	8.57155	8.62712	8.603	8.548	8.71781	8.89003	8.81635	8.78842	208263	LAP1, LAP1B
Pigm	phosphatidylinositol glycan anchor biosynthesis_ class M	1.09702	0.133593	0.020428	0.999494	7.9392	1	7.86581	7.74745	7.83017	7.78837	8.17716	7.99814	8.01727	8.07948	67556	4933437L05RIK, AI644422, AV302080, C920011G20RIK
Pcyox1l	prenylcysteine oxidase 1 like	1.09683	0.133338	0.017914	0.999494	9.3856	1	9.37081	9.32387	9.21343	9.17404	9.57985	9.61981	9.46104	9.29474	240334	BC060677, C630049M13
Itga3	integrin alpha 3	1.0962	0.132507	0.021351	0.999494	8.958	1	8.77857	8.78598	8.87238	8.81516	9.45341	9.07608	8.92247	8.84811	16400	AA407068, CD49C, GAPB3
C87436	expressed sequence C87436	1.09598	0.132225	0.018755	0.999494	8.8473	1	8.88884	8.73495	8.67022	8.64489	8.98987	8.90649	8.92976	8.99114	232196	-
Hspa8	heat shock protein 8	1.09528	0.131302	0.017602	0.999494	15.6648	1	15.5909	15.5772	15.6575	15.3964	15.9124	15.848	15.7836	15.4726	15481	2410008N15RIK, HSC70, HSC71, HSC73, HSP73, HSPA10
Gm14305	predicted gene 14305	1.09426	0.129953	0.012001	0.999494	6.9782	1	7.0259	6.5949	6.74728	6.5524	7.17164	6.73563	7.4419	7.35549	100043387	OTTMUSG00000016251
Tanc1	tetratricopeptide repeat_ ankyrin repeat and coiled-coil containing 1	1.09404	0.129669	0.024069	0.999494	9.5186	1	9.06417	9.47056	9.54152	9.45548	9.80537	9.6416	9.5473	9.53508	66860	1200003E16RIK, TANC, MKIAA1728
Hivep3	human immunodeficiency virus type I enhancer binding protein 3	1.09359	0.129078	0.023227	0.999494	9.641	1	9.4484	9.6882	9.4109	9.54607	9.64579	9.90498	9.55832	9.86042	16656	2900056N03RIK, A130075N07, AI848000, E030045D18RIK, KBP-1, KBP1, KRC, RC, SCHNURRI-3, SHN3, ZAS3
Egr4	early growth response 4	1.09352	0.128981	0.024916	0.999494	10.053	1	9.96797	10.0407	10.0161	9.65311	10.4005	10.2513	10.0177	9.97195	13656	NGF1-C, NGFI-C, NGFIC, PAT133
Smoc1	SPARC related modular calcium binding 1	1.09323	0.128603	0.015618	0.999494	7.1359	1	6.62702	6.79576	7.19909	7.00242	7.636	7.08697	7.30658	7.27493	64075	2600002F22RIK, AI848508, SRG
Gal3st1	galactose-3-O-sulfotransferase 1	1.09293	0.128197	0.010221	0.999494	6.2784	2	5.96014	6.22889	5.64917	6.17991	6.59691	6.53013	6.5732	6.4027	53897	CST, GCST
Ldhd	lactate dehydrogenase D	1.09287	0.128118	0.023378	0.999494	7.413	1	7.17773	7.15674	7.43248	7.23362	7.65872	7.41599	7.71934	7.46848	52815	4733401P21RIK, D8BWG1320E
Cep131	centrosomal protein 131	1.09133	0.126093	0.018388	0.999494	9.3578	1	9.27103	9.22072	9.31737	9.24861	9.52524	9.43027	9.46104	9.37616	12009	AZ1, AZI, AZI1
Kremen1	kringle containing transmembrane protein 1	1.09013	0.124503	0.029029	0.999494	8.9506	1	8.9645	8.9686	8.75613	8.64489	9.15349	9.06146	8.97274	9.04071	84035	AV002070, KREMEN, KRM1
Atn1	atrophin 1	1.08968	0.1239	0.006813	0.999494	12.0814	1	11.9888	12.059	11.9433	12.0163	12.1787	12.2365	12.0745	12.1331	13498	ATR1, DRPLA, ATROPHIN-1
Slc9a1	solute carrier family 9 (sodium/hydrogen exchanger)_ member 1	1.08938	0.123506	0.010976	0.999494	11.1208	1	11.1355	10.9632	10.9557	11.0928	11.2239	11.1995	11.1623	11.2115	20544	AW554487, APNH, MIR5122, NHE1, MIR-5122, SWE
Nos1	nitric oxide synthase 1_ neuronal	1.08912	0.123164	0.032551	0.999494	10.511	1	10.1323	10.4295	10.5058	10.4506	10.9204	10.666	10.3329	10.5263	18125	2310005C01RIK, N-NOS, NC-NOS, NO, NOS, NOS-I, NOS-1, BNOS, NNOS
Scyl2	SCY1-like 2 (S. cerevisiae)	1.08881	0.122755	0.02218	0.999494	9.4811	1	9.36151	9.50859	9.38156	9.30052	9.59564	9.61381	9.53938	9.53161	213326	AU015688, AW536445, BC030932, CVAK104, D10ERTD802E
Amer2	APC membrane recruitment 2	1.08855	0.122403	0.022716	0.999494	9.5128	1	9.49678	9.39522	9.42789	9.36492	9.54774	9.6218	9.52501	9.70613	72125	2600011E07RIK, FAM123A
0610030E20Rik	RIKEN cDNA 0610030E20 gene	1.08815	0.121871	0.03405	0.999494	8.2139	1	8.10749	8.04233	8.1782	8.07338	8.40034	8.17696	8.4206	8.29907	68364	1500031N04RIK, 2810411C16RIK, AI461894
Cit	citron	1.08724	0.120671	0.028915	0.999494	11.5317	1	11.4358	11.3267	11.4867	11.4856	11.7698	11.5176	11.3943	11.7739	12704	C030025P15RIK, CRIK, CRIK-SK, CIT-K
Raver2	ribonucleoprotein_ PTB-binding 2	1.08716	0.120565	0.036407	0.999494	7.9927	1	7.98203	7.90241	7.82505	7.75155	8.21854	8.22498	7.97091	8.04102	242570	A430091O22RIK
Card10	caspase recruitment domain family_ member 10	1.08713	0.12053	0.014991	0.999494	6.262	2	6.12749	6.00392	5.80293	6.10404	6.81493	6.31034	6.33043	6.50514	105844	AI449026, BIMP1, CARMA3
Zfp300	zinc finger protein 300	1.08682	0.120118	0.006717	0.999494	5.963	2	6.07384	5.73726	5.28156	5.18133	6.48268	6.42442	6.10858	6.06217	245368	D930016N04RIK
Ptprf	protein tyrosine phosphatase_ receptor type_ F	1.08679	0.120079	0.017569	0.999494	11.8345	1	11.7757	11.6991	11.7461	11.7826	12.0137	11.9375	11.7248	11.9635	19268	AA591035, LAR, LARS, RPTP-LAR
Stk40	serine/threonine kinase 40	1.08672	0.119976	0.032397	0.999494	9.057	1	8.81446	9.01464	8.99828	8.9992	9.2956	9.08189	9.11169	9.11665	74178	2310004N11RIK, AI428792
Abcc10	ATP-binding cassette_ sub-family C (CFTR/MRP)_ member 10	1.08631	0.119439	0.037179	0.999494	8.2434	1	8.15993	8.05218	8.14981	8.17885	8.336	8.42095	8.39625	8.24933	224814	MRP7, MFLJ00002
Zfp142	zinc finger protein 142	1.08601	0.119042	0.032801	0.999494	9.9865	1	10.0221	9.86056	9.88813	9.77432	10.2664	10.0616	9.90134	10.0695	77264	9330177B18RIK, BB154236, MKIAA0236
Gla	galactosidase_ alpha	1.08596	0.118973	0.039009	0.999494	8.4774	1	8.12518	8.44857	8.46497	8.36101	8.65138	8.75845	8.55552	8.39748	11605	AGS
Zfp385a	zinc finger protein 385A	1.08592	0.118921	0.022208	0.999494	10.5471	1	10.5202	10.4842	10.4081	10.4343	10.7892	10.5732	10.609	10.5306	29813	HZF, ZFP385, ZNF385A
Pprc1	peroxisome proliferative activated receptor_ gamma_ coactivator-related 1	1.0855	0.118359	0.037117	0.999494	9.4834	1	9.54522	9.24023	9.44134	9.27263	9.7447	9.49915	9.44756	9.62395	226169	A930018M19, BC013720, PRC, MKIAA0595
Dgkq	diacylglycerol kinase_ theta	1.08415	0.116561	0.03846	0.999494	9.7374	1	9.46065	9.71478	9.68691	9.68275	10.0384	9.68611	9.78959	9.78969	110524	110KDA, DAGK, DAGK7, DAGK4, DGKD
Gsn	gelsolin	1.08407	0.116457	0.043165	0.999494	9.1862	1	9.28684	8.76818	9.14521	9.03794	9.45124	9.22781	9.18663	9.30694	227753	ADF
Adcy8	adenylate cyclase 8	1.08405	0.116432	0.042466	0.999494	8.2206	1	7.89188	8.01239	8.32326	8.09804	8.51687	8.38383	8.34628	8.12155	11514	AC8, AW060868
Fosb	FBJ osteosarcoma oncogene B	1.08403	0.116405	0.043179	0.999494	8.6737	1	8.68326	8.68204	8.59701	8.24216	8.73929	8.78004	8.83458	8.77969	14282	-
Tmem132c	transmembrane protein 132C	1.08387	0.116188	0.02742	0.999494	7.1122	1	6.49716	7.02298	7.08377	6.98137	7.64361	7.10988	7.22992	7.17191	208213	2810482M11RIK, 3230401P16, 4632425D07RIK
Selenon	NA	1.08379	0.116081	0.043667	0.999494	8.5686	1	8.44695	8.32815	8.50395	8.48583	9.02819	8.60561	8.55866	8.51088	-193	NA
Iba57	IBA57_ iron-sulfur cluster assembly homolog (S. cerevisiae)	1.0834	0.115568	0.044944	0.999494	8.2038	1	8.27138	8.08611	7.88533	8.08329	8.4093	8.17153	8.30576	8.38218	216792	4930543L23RIK, A230051G13RIK, C1ORF69
Msh6	mutS homolog 6 (E. coli)	1.08305	0.115095	0.034508	0.999494	9.3761	1	9.31986	9.20315	9.37281	9.25301	9.56589	9.40502	9.47772	9.39534	17688	AU044881, AW550279, GTBP, GTMBP
Pygb	brain glycogen phosphorylase	1.08297	0.114995	0.044172	0.999494	11.0632	1	10.9135	10.8279	11.0575	11.0231	11.492	11.0484	10.9776	11.0718	110078	-
Zfp458	zinc finger protein 458	1.08277	0.114732	0.036147	0.999494	6.8673	1	6.67585	6.53999	6.73641	6.84818	7.05084	7.00377	6.91431	7.16299	238690	BC062958, RSLCAN-7, ZNF728, MSZF59-2
Dgkk	diacylglycerol kinase kappa	1.08253	0.114409	0.034202	0.999494	8.6278	1	8.12957	8.22313	8.44508	8.86485	9.15615	8.78361	8.38215	8.76206	331374	GM360
Cables1	CDK5 and Abl enzyme substrate 1	1.08243	0.114274	0.047378	0.999494	8.4136	1	8.40412	8.29537	8.18621	8.31127	8.74284	8.36966	8.39625	8.5627	63955	CABLES, IK3-1
C4b	complement component 4B (Chido blood group)	1.08235	0.114162	0.011918	0.999494	6.2969	2	6.19606	5.6876	5.90352	6.10404	6.98042	6.51304	5.92623	6.71512	12268	C4, SS
Entpd5	ectonucleoside triphosphate diphosphohydrolase 5	1.08222	0.113992	0.047947	0.999494	8.1263	1	7.77906	7.96106	8.15798	8.11746	8.31707	8.20384	8.21718	8.22809	12499	AI196558, AI987697, CD39L4, ER-UDPASE, NTPDASE-5, NTPDASE5, PCPH, MNTPASE
Zfp189	zinc finger protein 189	1.08203	0.113738	0.045218	0.999494	7.8336	1	7.88671	7.53222	7.84036	7.48612	7.82199	7.90295	8.1646	7.96602	230162	BB131811, C430015I23RIK
Nav2	neuron navigator 2	1.08178	0.113402	0.042041	0.999494	9.5623	1	9.26904	9.54391	9.5524	9.49871	9.7447	9.62777	9.52501	9.70151	78286	5330421F07RIK, AU067780, BQ960892, HELAD1, POMFIL2, RAINB1, RAINB2, UNC53H2, MKIAA3015
Frmpd3	FERM and PDZ domain containing 3	1.08165	0.113239	0.049175	0.999494	9.8146	1	9.59209	9.68028	9.69956	9.83278	10.1361	9.9245	9.54888	10.0085	245643	B930041G04, EG245643
Fstl4	follistatin-like 4	1.08136	0.112852	0.048909	0.999494	9.9046	1	9.89765	9.65305	9.80215	9.83718	9.98095	10.0733	9.69436	10.2202	320027	B230374F23RIK, SPIG1, MKIAA1061
Kcnc3	potassium voltage gated channel_ Shaw-related subfamily_ member 3	1.07997	0.110991	0.0307	0.999494	10.9515	1	10.7306	10.9161	10.862	10.9753	11.0874	11.066	11.0261	10.9212	16504	KSHIIID, KCR2-3, KV3.3
Caskin1	CASK interacting protein 1	1.07976	0.110709	0.032545	0.999494	11.9474	1	11.8826	11.8117	11.9418	11.8345	12.2018	11.9766	11.8765	12.0171	268932	3300002N10RIK, C130061I24, C630036E02RIK, MKIAA1306
Nkiras2	NFKB inhibitor interacting Ras-like protein 2	1.07934	0.110145	0.04555	0.999494	6.9991	1	6.93854	6.97204	6.68081	6.77667	7.29282	7.1212	7.21408	6.98197	71966	2410003M04RIK, 4930527H08RIK, D630018G21RIK, KBRAS2
Deptor	DEP domain containing MTOR-interacting protein	1.0792	0.109957	0.045512	0.999494	9.329	1	9.19139	9.29514	9.17772	9.31321	9.31003	9.37696	9.54097	9.41051	97998	DEPDC6
Rassf4	Ras association (RalGDS/AF-6) domain family member 4	1.07897	0.109653	0.03016	0.999494	7.3933	1	7.17773	7.08183	7.04906	7.37752	8.07385	6.99148	7.71372	7.3865	213391	3830411C14RIK, AD037, AI586137
Trh	thyrotropin releasing hormone	1.07859	0.109142	0.022255	0.999494	6.2273	2	5.99904	5.92039	6.01565	5.98218	6.85484	5.95295	6.38802	6.54691	22044	PRO-TRH, TRF
Cacna1a	calcium channel_ voltage-dependent_ P/Q type_ alpha 1A subunit	1.0784	0.108899	0.015419	0.999494	11.6332	1	11.5638	11.5297	11.5633	11.6022	11.7139	11.7131	11.6127	11.7532	12286	APCA, BI, CACA1A, CACNL1A4, CAV2.1, CCHA1A, EA2, FHM, HPCA, MHP, MHP1, SCA6, ALPHA1A, LA, NMF352, RKR, SMRL, TG
Pnpla2	patatin-like phospholipase domain containing 2	1.07826	0.108708	0.041351	0.999494	6.7515	1	6.42757	6.48291	6.59917	6.77667	6.93149	7.15465	6.73729	6.86575	66853	0610039C21RIK, 1110001C14RIK, ATGL, TTS-2.2
Fdxr	ferredoxin reductase	1.07792	0.108247	0.042257	0.999494	6.9133	1	6.75753	6.79576	6.66942	6.73954	7.29282	7.00377	7.2764	6.70285	14149	-
Dlgap3	discs_ large (Drosophila) homolog-associated protein 3	1.07791	0.108242	0.026673	0.999494	13.164	1	13.1576	13.1202	13.0212	13.0637	13.2963	13.2535	13.0709	13.3	242667	BC058433, DAP-3, DAP3, PRPL8, SAPAP3
Tnk2	tyrosine kinase_ non-receptor_ 2	1.07717	0.107247	0.023813	0.999494	12.821	1	12.7873	12.6797	12.7405	12.7936	12.9934	12.9012	12.7649	12.8837	51789	ACK, ACK-1, ACK1, CDGIP, PYK1
Upp2	uridine phosphorylase 2	1.07709	0.107138	0.048567	0.999494	7.3654	1	6.80221	7.26228	7.18317	7.49357	7.58153	7.38814	7.37938	7.72046	76654	1700124F02RIK, AI266885, UDRPASE2, UP2, UPASE2
Mertk	c-mer proto-oncogene tyrosine kinase	1.07672	0.106647	0.043862	0.999494	6.8435	1	6.48351	6.67353	6.57497	6.91631	6.919	6.99148	6.82331	7.29958	17289	EYK, MER, NYK, NMF12
Mast2	microtubule associated serine/threonine kinase 2	1.07661	0.106492	0.041415	0.999494	11.3993	1	11.2401	11.3643	11.3051	11.378	11.6292	11.4287	11.3111	11.5039	17776	MAST205, MTSSK
Sowahc	sosondowah ankyrin repeat domain family member C	1.07619	0.105932	0.048972	0.999494	6.957	1	6.67585	6.60831	7.04906	6.8009	7.25355	7.14359	7.21408	6.8547	268301	4921515A04RIK, 9430099J10RIK, ANKRD57, C820004L04RIK
Cactin	cactin_ spliceosome C complex subunit	1.07614	0.10586	0.049853	0.999494	9.5244	1	9.55014	9.47788	9.29347	9.45166	9.61707	9.58752	9.59851	9.60595	70312	2510012J08RIK
Spry4	sprouty homolog 4 (Drosophila)	1.07568	0.105253	0.038156	0.999494	7.2528	1	6.49716	7.20166	7.49185	6.8009	7.59731	7.53929	7.30658	7.33179	24066	A030006O18RIK, SPROUTY4
Cnnm2	cyclin M2	1.07548	0.104979	0.045154	0.999494	9.9539	1	9.91301	9.77398	9.93047	9.8932	10.0656	10.0274	9.91854	10.0944	94219	AU015877, AW048635, ACDP2, CLP2
Cntnap5c	contactin associated protein-like 5C	1.07543	0.104919	0.048186	0.999494	7.8144	1	7.52291	7.44524	7.53011	7.98625	8.15068	8.23544	7.43509	7.9864	620292	CASPR5-3, EG620292, GM325
6030419C18Rik	RIKEN cDNA 6030419C18 gene	1.07406	0.103081	0.046336	0.999494	11.8298	1	11.7284	11.804	11.5695	11.9054	11.8971	11.9455	11.8457	11.9095	319477	-
Gbf1	golgi-specific brefeldin A-resistance factor 1	1.07399	0.10298	0.037496	0.999494	11.2752	1	11.2523	11.2561	11.1647	11.1464	11.447	11.3479	11.2179	11.3482	107338	1700083E03RIK, AI035702, AW049900, MKIAA0248
Olig1	oligodendrocyte transcription factor 1	1.07354	0.102376	0.039934	0.999494	8.0187	1	7.63213	7.64709	7.71309	8.15555	8.6131	7.85628	7.57803	8.54906	50914	AI836478, AW494459, BHLHB6, OLG-1, OLIGO1, BHLHE21
Luzp1	leucine zipper protein 1	1.07345	0.102255	0.04003	0.999494	11.5054	1	11.3037	11.4445	11.4318	11.554	11.6387	11.5686	11.4956	11.5826	269593	2700072H04RIK, AI266952, LUZP, MFLJ00226
Ttbk1	tau tubulin kinase 1	1.07287	0.101476	0.047737	0.999494	11.7903	1	11.6392	11.7453	11.6739	11.8124	11.8774	11.9727	11.6923	11.8788	106763	AU017937, AW048023, C330008L01RIK
Ret	ret proto-oncogene	1.07251	0.100993	0.024362	0.999494	7.0297	1	6.26152	6.68623	6.82115	7.08367	7.86823	6.97909	6.59782	7.39415	19713	PTC, RET51, RET9, C-RET
Slc25a25	solute carrier family 25 (mitochondrial carrier_ phosphate carrier)_ member 25	1.07213	0.100477	0.036838	0.999494	11.2949	1	11.2011	11.1991	11.2982	11.2151	11.475	11.3224	11.291	11.3413	227731	1110030N17RIK, MCSC, MKIAA1896
Ppp1r21	protein phosphatase 1_ regulatory subunit 21	1.07089	0.098804	0.036877	0.999494	10.8931	1	10.8577	10.8862	10.838	10.7316	10.9452	10.9494	10.933	10.9934	73825	1110018J12RIK, AI426045, AW550781, CCDC128, KLRAQ1
Gm5126	predicted pseudogene 5126	1.07052	0.098316	0.019813	0.999494	5.6147	2	5.57872	5.21332	5.50292	4.80367	5.49872	6.20786	6.05625	5.81108	331480	EG331480
Cic	capicua homolog (Drosophila)	1.06982	0.097374	0.021784	0.999494	12.4766	1	12.447	12.4287	12.3779	12.4157	12.5814	12.5109	12.4732	12.567	71722	1200010B10RIK, MKIAA0306
Dio2	deiodinase_ iodothyronine_ type II	1.06971	0.097217	0.043911	0.999494	6.5229	2	5.72513	6.42347	6.29288	6.649	6.98042	6.53013	6.56073	6.82105	13371	5DII, AI324267, DIOII
Specc1	sperm antigen with calponin homology and coiled-coil domains 1	1.06951	0.096953	0.044243	0.999494	11.0323	1	10.902	10.8923	11.0115	11.0631	11.1055	11.11	11.1076	11.0532	432572	2810012G08RIK, B230396K10RIK, CYTSB
Gm14403	predicted gene 14403	1.06748	0.094208	0.038069	0.999494	6.3674	2	6.71143	5.73726	5.96067	5.84907	6.90639	6.38738	6.4434	6.63991	433520	OTTMUSG00000016571
Prdm11	PR domain containing 11	1.06699	0.093544	0.012341	0.999494	5.2564	2	4.53109	5.31495	5.08994	4.22055	5.42992	5.70464	5.24294	6.02324	100042784	8030443D09RIK, AA163972, GM707
Cd59a	CD59a antigen	1.06594	0.09212	0.025096	0.999494	6.4276	2	5.99904	6.43856	5.18893	6.46411	7.10701	6.46052	6.14244	6.96152	12509	AA987121, CD59, PROTECTIN
Pex6	peroxisomal biogenesis factor 6	1.06514	0.091037	0.045695	0.999494	10.9198	1	10.8729	10.8619	10.8613	10.8546	11.0173	11.0047	10.916	10.9648	224824	AI132582, D130055I09RIK, MKIAA4177
Cdc42ep1	CDC42 effector protein (Rho GTPase binding) 1	1.06265	0.087673	0.036106	0.999494	6.0567	2	5.49954	5.49895	5.88396	6.10404	6.919	6.00278	5.76169	6.37204	104445	1810058K22RIK, AA980734, BORG5, CEP1, MSE55
Npas1	neuronal PAS domain protein 1	1.06223	0.087098	0.034221	0.999494	6.1763	2	5.55281	5.46986	6.37926	5.91716	7.01606	6.05094	6.56073	5.94208	18142	MOP5, BHLHE11
Cthrc1	collagen triple helix repeat containing 1	1.06116	0.085643	0.049638	0.999494	5.9974	2	5.35708	5.76146	5.42384	6.28673	6.20239	6.42442	6.41598	5.85608	68588	1110014B07RIK
Xlr3b	X-linked lymphocyte-regulated 3B	1.06099	0.085409	0.01203	0.999494	5.454	2	4.36232	5.76146	4.74425	4.59779	6.4483	5.44112	5.21139	6.02324	574437	EG574437, XLR3
Pcbd1	pterin 4 alpha carbinolamine dehydratase/dimerization cofactor of hepatocyte nuclear factor 1 alpha (TCF1) 1	1.05941	0.08326	0.032965	0.999494	5.4497	2	5.23203	4.90109	4.78701	5.51006	6.32111	5.54566	5.30406	5.66699	13180	DCOH, PCBD, PCD, PHS
Etv4	ets variant 4	1.05897	0.082657	0.047476	0.999494	5.2439	2	4.68216	5.28186	5.01996	4.94084	5.59613	5.47681	5.57594	5.41965	18612	AW414408, PEA-3, PEA3
Vim	vimentin	1.05894	0.082617	0.015023	0.999494	4.693	2	4.4208	3.56436	4.22795	4.65208	5.28163	4.64058	5.44639	4.92369	22352	-
Btg3	B cell translocation gene 3	1.05843	0.081932	0.004123	0.999494	5.0094	2	4.17117	4.98571	3.61921	3.98706	5.62719	5.92738	6.00196	3.74976	12228	ANA, TOB5
Morc2b	microrchidia 2B	1.05696	0.07992	0.024863	0.999494	5.1484	2	4.10138	4.81119	5.50292	4.22055	5.46473	5.36696	5.44639	5.74083	240069	4932411A10RIK, TCE6
Gm16938	predicted gene_ 16938	1.05465	0.076759	0.029442	0.999494	4.8078	2	4.10138	4.50205	4.55928	4.59779	4.53028	5.67421	5.11235	5.15736	330599	-
Trip10	thyroid hormone receptor interactor 10	1.05415	0.076082	0.016084	0.999494	4.5045	2	3.95077	4.66489	4.02855	3.07529	5.24205	5.07253	4.58139	4.83655	106628	AI646975, CIP4
Slc13a3	solute carrier family 13 (sodium-dependent dicarboxylate transporter)_ member 3	1.05149	0.072439	0.02519	0.999494	4.7115	2	3.59217	3.76922	4.70018	4.75489	5.32016	4.70219	5.49961	4.79093	114644	NADC-3, NADC3, SDCT2
Plk1	polo-like kinase 1	1.04943	0.069604	0.017329	0.999494	4.1741	2	3.37275	3.44987	4.16449	3.60204	4.59455	4.02118	4.4791	5.26139	18817	PLK, STPK13
Stpg1	sperm tail PG rich repeat containing 1	1.04743	0.066847	0.021654	0.999494	4.6058	2	3.59217	4.5584	4.02855	4.06917	5.71655	4.02118	4.36901	5.4784	78806	4930403G18RIK, 4930555I21RIK, MAPO2
Egf	epidermal growth factor	1.04742	0.066838	0.036676	0.999494	4.4237	2	4.36232	3.32551	4.22795	4.06917	5.07188	4.97606	4.89122	4.23179	13645	AI790464
Tspan18	tetraspanin 18	1.04621	0.065167	0.007022	0.999494	4.1657	2	3.24911	3.03912	3.17999	3.80736	5.39426	5.20613	2.56459	4.69511	241556	2610042G18RIK, 6720430O15, BB226562
A730046J19Rik	RIKEN cDNA A730046J19 gene	1.04519	0.06377	0.030368	0.999494	4.9029	2	4.17117	4.18168	3.95545	5.10554	5.53192	5.64313	3.73223	5.69203	319764	-
Ddias	DNA damage-induced apoptosis suppressor	1.04375	0.061776	0.024374	0.999494	3.8501	2	4.10138	3.03912	2.73208	3.22607	4.31826	4.36387	4.1863	4.53828	74041	4632434I11RIK, NOXIN
Rad21l	RAD21-like (S. pombe)	1.0413	0.058386	0.016903	0.999494	3.4814	2	3.11387	2.87133	3.17999	2.23704	4.46301	3.10741	4.24981	4.16183	668929	GM14160, MEIRAD21L, RAD21L1
Kcne1l	potassium voltage-gated channel_ Isk-related family_ member 1-like_ pseudogene	1.0407	0.057559	0.003553	0.999494	2.7453	2	1.82877	1.89043	1.77354	1.51458	3.38882	2.68743	3.73223	4.16183	66240	1500015C14RIK, KCNE5, MINK
Ccdc60	coiled-coil domain containing 60	1.04012	0.056755	0.044048	0.999494	3.7764	2	3.37275	3.44987	3.52129	3.22607	3.87632	4.20268	4.11987	4.6447	269693	AU018954, C130098D09
Ngfr	nerve growth factor receptor (TNFR superfamily_ member 16)	1.03995	0.056516	0.031949	0.999494	5.2294	2	4.4208	5.1778	4.78701	3.98706	6.919	4.02118	5.33367	4.88078	18053	LNGFR, TNFRSF16, P75, P75NGFR, P75NTR
Dll4	delta-like 4 (Drosophila)	1.03984	0.056356	0.036813	0.999494	3.9708	2	3.78259	3.18941	4.02855	2.71621	3.52698	4.81805	4.6769	4.48197	54485	DELTA4
Entpd2	ectonucleoside triphosphate diphosphohydrolase 2	1.0388	0.05492	0.038096	0.999494	4.522	2	3.24911	4.50205	3.87845	4.14685	5.56438	5.16296	3.06588	5.15736	12496	CD39L1, NTPDASE2
Ldoc1	leucine zipper_ down-regulated in cancer 1	1.03604	0.051082	0.045852	0.999494	4.0425	2	1.82877	3.86169	3.17999	4.35756	4.7151	4.70219	3.97706	4.59247	434784	GM366, MAR7, MART7
Slc18a3	solute carrier family 18 (vesicular monoamine)_ member 3	1.03554	0.050383	0.021935	0.999494	4.2299	2	3.24911	3.03912	3.04557	4.22055	6.13915	3.27897	4.31064	3.74976	20508	VACHT, VAT
Klk8	kallikrein related-peptidase 8	1.03296	0.046785	0.010277	0.999494	2.6794	2	1.82877	1.89043	1.38549	1.92057	2.647	4.36387	3.73223	2.44551	259277	BSP1, NRPN, PRSS19
Pcdhb1	protocadherin beta 1	1.03171	0.045038	0.014355	0.999494	2.5474	2	2.39339	1.48799	0.85304	1.92057	3.65306	2.91265	2.91733	3.74976	93872	PCDHBA
Amhr2	anti-Mullerian hormone type 2 receptor	1.03121	0.044345	0.048363	0.999494	3.4664	2	3.78259	2.87133	2.07902	2.49643	4.59455	4.36387	3.43719	3.3066	110542	MISIIR, MISRII, MRII
Nphs1	nephrosis 1_ nephrin	1.03041	0.043216	0.014865	0.999494	2.3064	2	1.82877	1.89043	1.38549	0.947535	3.23601	2.68743	3.32372	3.3066	54631	NEPHRINB, NEPHRIN
Trim12a	tripartite motif-containing 12A	1.02904	0.041305	0.010915	0.999494	2.1125	2	0.888133	1.89043	0.85304	0.947535	2.87113	3.27897	3.43719	2.44551	76681	2310043C01RIK, TRIM12
4933430I17Rik	RIKEN cDNA 4933430I17 gene	1.02872	0.04085	0.031147	0.999494	2.7275	2	2.60991	2.20475	1.77354	1.51458	4.06961	3.81352	2.56459	2.8532	214106	BN189G18.7
Gstm2	glutathione S-transferase_ mu 2	1.02583	0.036792	0.027181	0.999494	2.4317	2	1.43379	0	1.38549	2.71621	2.87113	3.69729	3.54238	2.66371	14863	GSTB-2, GSTB2
A330035P11Rik	RIKEN cDNA A330035P11 gene	1.02343	0.033409	0.045942	0.999494	2.2316	2	1.43379	1.48799	1.38549	2.23704	3.06507	2.91265	2.09668	3.65107	319727	-
Slc6a13	solute carrier family 6 (neurotransmitter transporter_ GABA)_ member 13	1.02332	0.033256	0.037217	0.999494	2.3434	2	2.13852	0.927885	1.77354	1.51458	2.647	2.42044	4.31064	2.18832	14412	GAT3, GABT3, GAT2
Cdc42ep5	CDC42 effector protein (Rho GTPase binding) 5	1.02254	0.032156	0.017441	0.999494	1.639	2	0.888133	0	0	1.51458	3.23601	2.42044	2.34952	2.66371	58804	1700027J19RIK, 2010007O02RIK, BORG3, C85526, CEP5
Gm10638	predicted gene 10638	1.02058	0.029389	0.035113	0.999494	1.7403	2	1.43379	0	0.85304	1.51458	1.63481	3.10741	3.20055	2.44551	666945	ENSMUSG00000074178
Zfp69	zinc finger protein 69	1.01974	0.028207	0.04987	0.999494	1.7458	2	1.43379	0	1.38549	1.51458	2.87113	3.10741	2.09668	2.44551	381549	GM1029, KRAB2, ZFP63
Rsad2	radical S-adenosyl methionine domain containing 2	1.0193	0.027575	0.038141	0.999494	1.838	2	0.888133	0	1.38549	1.51458	3.38882	2.09254	3.54238	0.917953	58185	2510004L01RIK, VIG1, CIG5
Ogn	osteoglycin	1.01908	0.027273	0.043179	0.999494	1.9941	2	0	0	1.38549	2.23704	2.38154	1.66751	3.89997	2.8532	18295	3110079A16RIK, OG, OIF, SLRR3A, MIMECAN, MIMICAN
Hspb1	heat shock protein 1	1.01858	0.026562	0.044825	0.999494	1.7048	2	0	0.927885	2.07902	0	2.87113	2.42044	2.09668	3.17071	15507	27KDA, HSP25
4932435O22Rik	RIKEN cDNA 4932435O22 gene	1.01563	0.022375	0.047564	0.999494	1.0394	2	0	0	0.85304	0.947535	2.87113	2.09254	1.78991	1.87511	319819	-
Clec10a	C-type lectin domain family 10_ member A	1.01466	0.021001	0.041571	0.999494	0.9377	2	0.888133	0	0	0	3.06507	1.06235	1.78991	2.18832	17312	CD301A, M-ASGP-BP-1, MGL, MGL1
Bcl2l15	BCLl2-like 15	-1.02066	-0.029504	0.031349	0.999494	1.7293	2	2.60991	3.32551	2.33099	2.49643	1.03754	0	0	1.87511	229672	BFK, GM566
Cdc6	cell division cycle 6	-1.02076	-0.029638	0.045515	0.999494	2.0482	2	3.24911	3.32551	2.89732	1.92057	1.03754	0	0.863391	2.44551	23834	CDC18L
9330188P03Rik	RIKEN cDNA 9330188P03 gene	-1.0242	-0.0345	0.017514	0.999494	1.8607	2	1.82877	3.56436	2.89732	2.71621	1.03754	0	0.863391	1.4745	380930	GM1589, MGT-6
Snord104	small nucleolar RNA_ C/D box 104	-1.02526	-0.035991	0.046066	0.999494	2.4127	2	3.48663	2.87133	3.41625	2.71621	2.38154	2.09254	1.78991	0.917953	100216537	-
Lax1	lymphocyte transmembrane adaptor 1	-1.02589	-0.03687	0.042823	0.999494	2.4993	2	3.24911	2.20475	3.30295	3.80736	1.63481	2.09254	2.34952	1.4745	240754	A530029E09, E430019B13RIK
2610318N02Rik	RIKEN cDNA 2610318N02 gene	-1.02604	-0.037093	0.045355	0.999494	2.5505	2	2.60991	2.68143	3.52129	3.90001	1.63481	1.66751	2.34952	2.18832	70458	AL033325
Gm9958	predicted gene 9958	-1.0299	-0.042507	0.030476	0.999494	2.9054	2	2.60991	3.44987	3.71089	4.22055	1.03754	2.91265	2.56459	1.87511	791294	ENSMUSG00000054945
Gm16576	predicted gene 16576	-1.03016	-0.042862	0.035819	0.999494	2.8969	2	2.39339	3.76922	3.95545	3.70835	2.647	2.09254	2.56459	1.87511	100504191	-
4930519K11Rik	RIKEN cDNA 4930519K11 gene	-1.03118	-0.044294	0.044308	0.999494	3.1621	2	4.30138	3.56436	3.30295	3.70835	2.05596	2.09254	2.56459	3.43079	78019	-
Mir703	microRNA 703	-1.03211	-0.045595	0.024004	0.999494	3.1146	2	2.96463	3.56436	4.22795	4.14685	0	2.42044	2.75171	3.02067	735265	MIRN703, MIR-703, MMU-MIR-703
Atg4a	autophagy related 4A_ cysteine peptidase	-1.03668	-0.05197	0.040071	0.999494	3.5173	2	4.02804	3.86169	4.28873	3.98706	3.06507	2.42044	3.73223	2.66371	666468	AI627006, AV169859, APG4A, ATG4AL, AUTL2
Prss35	protease_ serine 35	-1.03683	-0.052174	0.01746	0.999494	3.8897	2	3.78259	5.58283	4.16449	3.60204	1.63481	3.69729	3.73223	2.44551	244954	6030424L22RIK, P3D9
Trem2	triggering receptor expressed on myeloid cells 2	-1.03873	-0.054819	0.02232	0.999494	3.5565	2	3.24911	4.76405	4.45706	3.60204	2.38154	3.27897	3.20055	2.8532	83433	TREM-2, TREM2A, TREM2B, TREM2C
Fbxl7	F-box and leucine-rich repeat protein 7	-1.04147	-0.058621	0.005589	0.999494	3.2945	2	3.11387	4.5584	4.16449	3.98706	3.23601	1.06235	1.39978	2.66371	448987	AL023057, D230018M15RIK, FBL7, FBL6
Herc6	hect domain and RLD 6	-1.04291	-0.060621	0.035655	0.999494	4.8568	2	3.78259	5.80868	5.6948	5.10554	3.65306	4.92529	4.6769	3.92893	67138	1700121D12RIK, 2510038N07RIK, 4930427L17RIK, AI451296, CEB1, HERC5
Myh3	myosin_ heavy polypeptide 3_ skeletal muscle_ embryonic	-1.04547	-0.064151	0.016959	0.999494	3.7656	2	4.02804	4.66489	4.55928	3.80736	3.38882	3.43229	3.43719	2.44551	17883	MYHC-EMB, MYHS-E, MYHSE
Palb2	partner and localizer of BRCA2	-1.04759	-0.067074	0.020976	0.999494	4.2033	2	4.23774	4.85684	5.08994	4.35756	3.52698	4.43818	3.54238	3.02067	233826	BC066140
9430041J12Rik	RIKEN cDNA 9430041J12 gene	-1.04993	-0.070297	0.047718	0.999494	4.7128	2	4.68216	5.49895	4.98366	4.94084	4.24004	4.28552	4.6769	4.3623	77323	-
Cd59b	CD59b antigen	-1.05038	-0.070908	0.005458	0.999494	3.4509	2	3.69052	4.31848	4.16449	4.14685	2.87113	2.68743	2.34952	3.02067	333883	-
Zfp706	zinc finger protein 706	-1.06002	-0.084088	0.047596	0.999494	12.3191	1	12.4026	12.3186	12.3738	12.3787	12.2124	12.261	12.2826	12.3151	68036	3110006P09RIK, AA793007, AW536850, C77232, ZNF706
Proser3	proline and serine rich 3	-1.06094	-0.085345	0.038342	0.999494	5.3346	2	5.85804	5.44018	5.67216	5.48036	5.32016	4.87266	5.30406	4.6447	333193	-
Emx2	empty spiracles homeobox 2	-1.061	-0.085422	0.049117	0.999494	5.6365	2	5.97973	5.49895	5.90352	6.12339	5.07188	5.28879	5.73973	5.38936	13797	PDO
Hacd1	3-hydroxyacyl-CoA dehydratase 1	-1.06391	-0.089372	0.04738	0.999494	5.9197	2	5.94029	6.22889	6.26289	6.19827	5.07188	5.57889	5.88682	6.02324	30963	PTPLA
Adamts18	a disintegrin-like and metallopeptidase (reprolysin type) with thrombospondin type 1 motif_ 18	-1.06429	-0.089898	0.029365	0.999494	5.5039	2	5.70174	5.85441	5.52835	6.06455	5.28163	5.07253	4.6769	5.64151	208936	9630038L21, ADAMTS21, E130314N14RIK
Efnb2	ephrin B2	-1.06762	-0.094397	0.040287	0.999494	12.0486	1	12.1381	12.0757	12.0536	12.1578	11.9034	11.9566	12.0591	12.0301	13642	ELF-2, EPL5, EPLG5, HTK-L, LERK-5, LERK5, NLERK-1
Runx2	runt related transcription factor 2	-1.0688	-0.095996	0.029408	0.999494	5.957	2	6.09194	6.69882	5.90352	6.06455	5.46473	6.00278	5.80461	5.38936	12393	AML3, CBF, CBFA-1, CBFA1, LS3, OSF2, PEBP2AA, PEBP2A1, PEBPA2A
Timeless	timeless circadian clock 1	-1.07282	-0.101402	0.022673	0.999494	5.8701	2	6.07384	5.89873	6.53789	5.96083	5.56438	5.95295	5.52551	5.26139	21853	C77407, DEBT69, TIM
5330413P13Rik	RIKEN cDNA 5330413P13 gene	-1.07377	-0.102683	0.025039	0.999494	6.0592	2	6.60196	6.19375	5.84401	6.50893	5.68737	5.92738	5.52551	6.00337	414081	-
AA388235	expressed sequence AA388235	-1.07413	-0.103171	0.01774	0.999494	5.4041	2	5.72513	5.6876	5.73903	5.65003	5.35768	5.20613	4.96876	4.88078	433100	-
Fnbp1l	formin binding protein 1-like	-1.07501	-0.104352	0.045077	0.999494	11.8178	1	11.9583	11.8336	11.891	11.8725	11.5238	11.77	11.826	11.8314	214459	2610318I01RIK, AW548221, TOCA1, TOCA-1
Gnb4	guanine nucleotide binding protein (G protein)_ beta 4	-1.07522	-0.104627	0.046225	0.999494	11.5435	1	11.7171	11.5956	11.6563	11.4856	11.2878	11.5144	11.5584	11.4963	14696	6720453A21RIK, G(BETA)4
Bace2	beta-site APP-cleaving enzyme 2	-1.07598	-0.105654	0.02902	0.999494	6.2073	2	6.39877	6.68623	6.36521	6.26946	6.00369	6.02706	6.2395	5.56226	56175	1110059C24RIK, AEPLC, AI850424, ALP56, ARP1, ASP21, BAE2, CDA13, CEAP1, DRAP
Commd8	COMM domain containing 8	-1.07655	-0.106418	0.045015	0.999494	9.6712	1	9.81694	9.72712	9.71348	9.73084	9.46205	9.66886	9.63018	9.6076	27784	C77770, D5BUC26E
Slc25a33	solute carrier family 25_ member 33	-1.077	-0.107022	0.045005	0.999494	9.3812	1	9.49508	9.43149	9.40233	9.5061	9.32432	9.25634	9.3693	9.25958	70556	5730438N18RIK, PNC1
Tial1	Tia1 cytotoxic granule-associated RNA binding protein-like 1	-1.07702	-0.107042	0.038635	0.999494	10.5125	1	10.6093	10.5112	10.5897	10.6321	10.2713	10.4652	10.524	10.474	21843	5330433G13RIK, AL033329, TIAR, MTIAR
Tmsb4x	thymosin_ beta 4_ X chromosome	-1.0771	-0.107157	0.032487	0.999494	12.7066	1	12.6913	12.8241	12.7012	12.882	12.5186	12.582	12.7109	12.7111	19241	PTMB4, TB4
1700003D09Rik	RIKEN cDNA 1700003D09 gene	-1.07727	-0.107375	0.012751	0.999494	6.7194	1	7.36807	6.76016	6.56272	7.2425	5.62719	5.97808	6.85429	6.69048	69338	-
Dph6	diphthamine biosynthesis 6	-1.07807	-0.108451	0.047391	0.999494	9.6798	1	9.92947	9.68345	9.71487	9.70218	9.62671	9.66886	9.59087	9.49829	66632	5730421E18RIK, ATPBD4
Smim26	NA	-1.07809	-0.10848	0.047479	0.999494	7.2315	1	7.33804	7.32858	7.34932	7.54469	6.74585	6.90241	7.26107	7.29958	-201	NA
Rnf5	ring finger protein 5	-1.07838	-0.10886	0.044244	0.999494	9.7642	1	9.795	9.98268	9.79693	9.79709	9.56188	9.65918	9.7599	9.73804	54197	2410131O05RIK, AA407576, NG2
AI854703	expressed sequence AI854703	-1.07851	-0.109037	0.048351	0.999494	9.1932	1	9.24699	9.16056	9.4109	9.27912	9.16412	9.10773	9.10527	9.05767	243373	AI182503, D630044C04
Uqcr10	ubiquinol-cytochrome c reductase_ complex III subunit X	-1.07856	-0.109112	0.049614	0.999494	9.9095	1	9.90791	10.0382	9.91127	10.1148	9.70704	9.68421	9.97013	9.90125	66152	1110020P15RIK, AA960494, UCRC
Pcp4	Purkinje cell protein 4	-1.07904	-0.109748	0.037085	0.999494	12.4447	1	12.5901	12.4832	12.4851	12.5234	12.254	12.2264	12.5676	12.3849	18546	P16RIMB19, PCP-4, PEP19
Ndufb11	NADH dehydrogenase (ubiquinone) 1 beta subcomplex_ 11	-1.07934	-0.110144	0.04869	0.999494	10.0993	1	10.2498	10.149	10.0873	10.2562	9.89424	9.84649	10.2254	10.0369	104130	D5BWG0566E, D5BWG0577E, NP15.6, NP15
Mrpl27	mitochondrial ribosomal protein L27	-1.07951	-0.11038	0.046071	0.999494	9.4018	1	9.60634	9.46135	9.42958	9.44974	9.24394	9.19336	9.43737	9.36842	94064	A630055F16RIK, D11MOH47, D18ERTD643E
Gng13	guanine nucleotide binding protein (G protein)_ gamma 13	-1.07954	-0.110418	0.030846	0.999494	6.3427	2	6.45581	6.53999	6.40694	6.77667	6.07301	6.00278	6.20786	6.25931	64337	1500031D04RIK, AB030194, GGAMMA13
Ypel2	yippee-like 2 (Drosophila)	-1.07955	-0.110425	0.035784	0.999494	12.0275	1	12.2044	12.0681	12.0343	12.1047	11.7689	11.8874	12.0143	12.0963	77864	6430570G24, E130113K08RIK
1110059E24Rik	RIKEN cDNA 1110059E24 gene	-1.08015	-0.111225	0.049446	0.999494	9.0459	1	9.20809	9.1651	9.02085	9.15771	8.73574	9.0644	8.99144	8.99366	66206	-
Rps20	ribosomal protein S20	-1.08033	-0.11147	0.049219	0.999494	9.626	1	9.69044	9.66913	9.62933	9.87904	9.46635	9.31174	9.69293	9.6158	67427	4632426K06RIK, DSK4
Tbce	tubulin-specific chaperone E	-1.08034	-0.111484	0.03776	0.999494	9.2654	1	9.30829	9.3198	9.39889	9.35677	9.24894	9.20139	9.13921	9.14639	70430	2610206D02RIK, C530005D02RIK, PMN
Trmt61b	tRNA methyltransferase 61B	-1.08046	-0.11165	0.04643	0.999494	7.0843	1	7.21951	7.13838	7.38455	7.16993	6.93149	6.99148	6.94342	6.9091	68789	1110039F03RIK, 623451, GM6431
Cox6b1	cytochrome c oxidase_ subunit VIb polypeptide 1	-1.08053	-0.111736	0.047331	0.999494	11.061	1	11.1774	11.1575	11.0109	11.2501	10.808	10.7578	11.1782	11.076	110323	2010000G05RIK, COX6B
Prcp	prolylcarboxypeptidase (angiotensinase C)	-1.08057	-0.111795	0.044062	0.999494	7.2689	1	7.25208	7.21924	7.54264	7.62832	7.2029	7.17652	7.13219	6.95119	72461	2510048K03RIK, 2610104A14RIK, AI451719, HUMPCP, PCP
H3f3b	H3 histone_ family 3B	-1.08086	-0.112183	0.027138	0.999494	11.9757	1	12.0707	11.9906	12.0756	12.063	11.7746	11.9112	12.0673	11.8204	15081	9430068D06RIK, H3.3B
Fhit	fragile histidine triad gene	-1.0809	-0.11223	0.019398	0.999494	6.1442	2	6.49716	6.69882	6.21672	6.08443	5.8802	5.73444	6.09135	5.83376	14198	AW045638, FRA14A2
Rplp2	ribosomal protein_ large P2	-1.08107	-0.112457	0.042806	0.999494	10.2665	1	10.4199	10.2763	10.2259	10.4809	10.0712	10.0289	10.3182	10.2626	67186	2700049I22RIK
Gmds	GDP-mannose 4_ 6-dehydratase	-1.08131	-0.112786	0.048301	0.999494	7.6811	1	7.70453	7.84127	7.82505	7.87081	7.37746	7.77975	7.61468	7.40176	218138	BC031788, C87208
Rchy1	ring finger and CHY zinc finger domain containing 1	-1.08157	-0.113133	0.039248	0.999494	9.174	1	9.25906	9.22942	9.29347	9.2552	9.17729	9.1387	9.0771	8.95022	68098	ARNIP, CHIMP, PIRH2, ZFP363, ZNF363
Orc4	origin recognition complex_ subunit 4	-1.08167	-0.113255	0.040629	0.999494	9.7118	1	9.6695	9.78139	9.96696	9.76203	9.4982	9.70693	9.67858	9.59769	26428	ORC4P, ORC4L, MMMORC4
Exosc9	exosome component 9	-1.0823	-0.114099	0.034042	0.999494	10.1457	1	10.3397	10.1513	10.3117	10.0965	10.0513	9.99082	10.0267	10.1676	50911	PM/SCL-75, PMSCL1, RRP45, P5, P6
Tmem258	transmembrane protein 258	-1.08237	-0.114194	0.045706	0.999494	8.1181	1	8.41495	8.19231	8.07845	8.29002	7.65119	8.05828	7.99427	8.18465	69038	1810006K21RIK
Arfrp1	ADP-ribosylation factor related protein 1	-1.08252	-0.114391	0.038495	0.999494	9.34	1	9.52037	9.36986	9.34803	9.47066	9.12112	9.31174	9.3495	9.20627	76688	1500006I01RIK, AI480700
Hint1	histidine triad nucleotide binding protein 1	-1.08259	-0.114481	0.026142	0.999494	10.8991	1	11.0072	11.0151	10.8929	10.9905	10.7314	10.7257	10.9676	10.8339	15254	AA673479, HINT, IPK1, PKCI-1, PRKCNH1
Uap1	UDP-N-acetylglucosamine pyrophosphorylase 1	-1.08268	-0.114604	0.043741	0.999494	9.9292	1	9.94947	10.1616	9.97276	10.0108	9.91011	9.63963	10.0503	9.6735	107652	AA420407, AA437972, AGX-1, AGX-2, AGX1, AGX, ESTM38, SPAG2
Sytl2	synaptotagmin-like 2	-1.08295	-0.114964	0.045684	0.999494	8.5242	1	8.54551	8.8438	8.51353	8.65157	8.56979	8.49245	8.41368	8.08421	83671	AI266830, SLP2, MKIAA1597
Sh3bgrl	SH3-binding domain glutamic acid-rich protein like	-1.08298	-0.115008	0.043606	0.999494	11.0067	1	10.8794	11.1147	11.3347	11.0505	10.6879	10.9978	11.0608	10.8402	56726	1190008F14RIK
Mpdu1	mannose-P-dolichol utilization defect 1	-1.08304	-0.115084	0.036184	0.999494	9.0575	1	9.11154	9.18984	9.06713	9.21068	9.03978	8.91627	8.94902	8.96827	24070	LEC35, SL15, SUPL15H
Tmem68	transmembrane protein 68	-1.08319	-0.115289	0.030642	0.999494	10.2528	1	10.366	10.3238	10.4004	10.2474	10.0727	10.1471	10.3356	10.1002	72098	2010300G19RIK, AA408325, AW123402
Washc3	NA	-1.08336	-0.115518	0.043878	0.999494	7.9362	1	8.15132	7.78925	8.048	8.23773	7.79489	7.66839	7.90339	7.84846	-244	NA
Id4	inhibitor of DNA binding 4	-1.08404	-0.116421	0.031782	0.999494	11.5982	1	11.8669	11.4658	11.7229	11.6472	11.4033	11.5572	11.5025	11.5678	15904	IDB4, BHLHB27
Cd200	CD200 antigen	-1.08419	-0.116614	0.010569	0.999494	11.517	1	11.5118	11.6276	11.6202	11.5892	11.4045	11.5101	11.4117	11.4453	17470	MOX2, OX2
Spry2	sprouty homolog 2 (Drosophila)	-1.08492	-0.117587	0.03394	0.999494	9.8509	1	9.9395	10.0603	10.0071	9.7387	9.76928	9.81197	9.82129	9.61906	24064	SPROUTY2
Lonrf1	LON peptidase N-terminal domain and ring finger 1	-1.08546	-0.118309	0.0263	0.999494	9.7163	1	9.77132	9.79465	9.81641	9.82394	9.52936	9.61781	9.77077	9.58772	244421	-
C1d	C1D nuclear receptor co-repressor	-1.08548	-0.118329	0.029738	0.999494	9.7951	1	9.83855	9.8208	10.0217	9.84157	9.57587	9.76583	9.80023	9.6672	57316	1110036E10RIK, AI875855, SUN-COR
Gtf2b	general transcription factor IIB	-1.0855	-0.118361	0.031566	0.999494	9.1366	1	9.22254	9.29928	9.25591	9.12689	8.93507	9.09055	9.05504	9.09334	229906	-
Clasrp	CLK4-associating serine/arginine rich protein	-1.08563	-0.11853	0.036833	0.999494	8.8102	1	8.809	8.81807	9.07793	8.92121	8.64759	8.71801	8.6789	8.78842	53609	CLASP, SFRS16, SRSF16, SWAP2
Gtf2e2	general transcription factor II E_ polypeptide 2 (beta subunit)	-1.0861	-0.119151	0.035047	0.999494	8.6677	1	8.84147	8.6693	8.78542	8.76677	8.52101	8.58531	8.49456	8.6674	68153	34KDA, AI462509, C330006J08RIK
Tbca	tubulin cofactor A	-1.08611	-0.119167	0.038624	0.999494	9.1926	1	9.33515	9.44463	9.09717	9.33204	8.77787	9.01972	9.19875	9.24907	21371	TBCA13
Tet1	tet methylcytosine dioxygenase 1	-1.08644	-0.119608	0.037774	0.999494	8.1437	1	8.08957	8.2056	8.31233	8.44413	7.84199	8.09893	7.96145	8.14893	52463	2510010B09RIK, AA517754, BB001228, CXXC6, D10ERTD17E, LCX, MKIAA1676
Uqcc2	ubiquinol-cytochrome c reductase complex assembly factor 2	-1.0869	-0.120224	0.03291	0.999494	9.5675	1	9.65587	9.70545	9.46787	9.81504	9.44253	9.30927	9.53938	9.55739	67267	2900010M23RIK, CBP6, M19, MNF1
Pdcl3	phosducin-like 3	-1.08721	-0.120631	0.03012	0.999494	9.0794	1	9.26705	9.06413	9.25209	9.10029	9.05699	8.97049	8.97744	8.92932	68833	1110061A19RIK, C80025, VIAF1
Mt1	metallothionein 1	-1.08796	-0.121627	0.034579	0.999494	8.5566	1	8.87845	8.62052	8.48134	8.6747	8.37311	8.54384	8.46476	8.37447	17748	MT-I, MT-1
Faim	Fas apoptotic inhibitory molecule	-1.08808	-0.121788	0.030267	0.999494	7.9154	1	7.88151	8.38378	7.82505	8.11746	7.94419	7.69136	7.77437	7.59334	23873	-
C230004F18Rik	RIKEN cDNA C230004F18 gene	-1.08829	-0.122063	0.028884	0.999494	7.1001	1	7.14342	7.36853	7.28365	7.2425	6.89368	7.06368	6.78094	7.0121	331424	-
Uqcrb	ubiquinol-cytochrome c reductase binding protein	-1.08886	-0.122819	0.030046	0.999494	10.4073	1	10.58	10.4796	10.4594	10.5125	10.0033	10.2994	10.5408	10.3088	67530	2210415M14RIK, QP-C, QPC, UQBC, UQBP, UQPC
Zcchc10	zinc finger_ CCHC domain containing 10	-1.08889	-0.122859	0.024036	0.999494	7.4093	1	7.65667	7.68555	7.75139	7.19757	6.88085	7.37874	7.34344	7.2414	67966	2410141K03RIK, AA675321, D11ERTD416E
Dpm2	dolichol-phosphate (beta-D) mannosyltransferase 2	-1.08891	-0.122886	0.028311	0.999494	8.7304	1	8.89143	8.83528	8.81155	8.77902	8.6438	8.56473	8.58967	8.72008	13481	AW557993, R75484
Tac1	tachykinin 1	-1.08895	-0.122933	0.022876	0.999494	12.9779	1	13.2441	12.9845	13.006	13.0151	12.6743	12.8791	13.0073	12.9533	21333	4930528L02RIK, NK-1, NK1, NKNA, PPT-A, PPTA, SP
5031425E22Rik	RIKEN cDNA 5031425E22 gene	-1.08937	-0.123498	0.025182	0.999494	7.0258	1	7.14342	7.25378	6.98622	7.38556	6.919	6.86249	6.73729	6.88759	269630	-
Mrpl40	mitochondrial ribosomal protein L40	-1.08997	-0.124282	0.029745	0.999494	8.8493	1	9.03405	9.02717	8.94026	8.82109	8.57378	8.89993	8.81372	8.64193	18100	NLVCF
Yeats4	YEATS domain containing 4	-1.0903	-0.124726	0.022642	0.999494	9.2472	1	9.29663	9.37966	9.27856	9.40894	9.13199	9.11907	9.26365	9.08155	64050	4930573H17RIK, B230215M10RIK, GAS41, NUBI-1
Gas5	growth arrest specific 5	-1.0907	-0.125259	0.029033	0.999494	8.8296	1	9.02701	8.79187	8.9043	9.11969	8.57378	8.32629	8.85515	8.91344	14455	GAS-5, MIR5117
Timm17b	translocase of inner mitochondrial membrane 17b	-1.09109	-0.125775	0.028775	0.999494	7.7606	1	8.0061	7.89696	7.78342	7.88788	7.47459	7.64504	7.6207	7.75056	21855	17KDA, SFC3, MTIM17B
Nfyb	nuclear transcription factor-Y beta	-1.09111	-0.125795	0.012077	0.999494	10.0887	1	10.1551	10.1975	10.222	10.1099	9.97493	10.0123	10.0637	9.9604	18045	AA985999, CBF-A
Rpl39	ribosomal protein L39	-1.09139	-0.126161	0.020856	0.999494	8.4296	1	8.60976	8.54584	8.54189	8.73253	7.79489	7.84949	8.61703	8.48604	67248	2810465O16RIK
Cln5	ceroid-lipofuscinosis_ neuronal 5	-1.09171	-0.126594	0.025339	0.999494	7.6169	1	7.88151	7.99208	7.54264	7.62153	7.42242	7.53082	7.37227	7.51131	211286	A730075N08RIK
Ube2g1	ubiquitin-conjugating enzyme E2G 1	-1.09176	-0.126659	0.0132	0.999494	10.0711	1	10.1345	10.2315	10.1613	10.0965	9.90219	9.97842	10.0626	9.9834	67128	2700059C12RIK, AI256795, AU014992, AW552068, D130023C12RIK
Taf1b	TATA box binding protein (Tbp)-associated factor_ RNA polymerase I_ B	-1.09247	-0.127592	0.023133	0.999494	8.6088	1	8.75604	8.75618	8.65009	8.68775	8.51272	8.46161	8.52054	8.52139	21340	4930408G01RIK, A230108M10RIK, TAFI68, TAFI86, P63
Ndufa4	NADH dehydrogenase (ubiquinone) 1 alpha subcomplex_ 4	-1.09316	-0.128505	0.017345	0.999494	11.6893	1	11.8317	11.7724	11.7444	11.7792	11.425	11.4463	11.7877	11.6722	17992	MLRQ
Cdk5rap3	CDK5 regulatory subunit associated protein 3	-1.09385	-0.129413	0.021767	0.999494	9.0739	1	9.16169	9.28683	9.15137	9.11728	8.97787	8.76568	9.00301	9.09099	80280	1810007E24RIK, BC002318, C53, C81486, HSF-27, IC53, LZAP, MST016
Nnat	neuronatin	-1.09396	-0.129554	0.022341	0.999494	11.71	1	11.7105	11.9477	11.7063	11.8853	11.2546	11.6417	11.7287	11.7102	18111	5730414I02RIK, AW107673, PEG5
Rnaseh1	ribonuclease H1	-1.09409	-0.129733	0.020906	0.999494	7.2907	1	7.61345	7.36063	7.38455	7.45592	7.30247	6.90241	7.10669	7.15401	19819	-
Ppih	peptidyl prolyl isomerase H	-1.09508	-0.131034	0.022414	0.999494	7.83	1	8.10303	8.08131	7.90488	7.7823	7.73912	7.51374	7.69673	7.7742	66101	1100001J08RIK, 2010111B15RIK, 4833408F11RIK, AI464484, CYP-20, CYPH, D4WSU43E
Rps26	ribosomal protein S26	-1.0962	-0.132509	0.015213	0.999494	9.6965	1	9.91936	9.82511	9.62786	9.79256	9.66276	9.58343	9.61066	9.51768	27370	-
Vps36	vacuolar protein sorting 36 (yeast)	-1.0966	-0.133039	0.020936	0.999494	8.3173	1	8.48855	8.44109	8.3872	8.497	7.86823	8.12729	8.36432	8.29499	70160	1700010A24RIK, 2210415M20RIK, 2810408E15RIK, EAP45
Gtf3c6	general transcription factor IIIC_ polypeptide 6_ alpha	-1.09669	-0.133161	0.020392	0.999494	7.9826	1	8.34872	7.96628	7.95262	8.20178	7.73199	7.86304	7.85826	7.88148	67371	2410016F19RIK, AU019813
Zfp119a	zinc finger protein 119a	-1.09676	-0.133253	0.008019	0.999494	6.328	2	6.57647	6.52593	6.52532	6.70143	5.85418	5.95295	5.94553	6.41779	104349	AL024077, MZF13, ZFP119
Cnot7	CCR4-NOT transcription complex_ subunit 7	-1.09769	-0.134471	0.004982	0.999494	10.7846	1	10.7859	10.8806	10.8663	10.9403	10.6647	10.7032	10.6697	10.7462	18983	AU022737, CAF-1, CAF1, POP2
Manbal	mannosidase_ beta A_ lysosomal-like	-1.09808	-0.134982	0.016898	0.999494	9.0747	1	9.20601	9.12602	9.10986	9.29839	8.84215	8.87339	9.12869	8.97338	69161	1810024K12RIK, AI836500
Yipf2	Yip1 domain family_ member 2	-1.09962	-0.137007	0.015748	0.999494	8.4489	1	8.5844	8.61389	8.51353	8.54442	8.31707	8.37912	8.37148	8.25774	74766	1300010K09RIK
Rpl36	ribosomal protein L36	-1.10235	-0.14058	0.013682	0.999494	9.6523	1	9.90791	9.61868	9.63957	9.89742	9.34781	9.44837	9.67135	9.61088	54217	-
Pgam2	phosphoglycerate mutase 2	-1.10293	-0.141347	0.013907	0.999494	8.1104	1	8.18545	8.17889	8.28275	8.38124	7.76029	8.21445	7.8064	7.99649	56012	-
Ldb2	LIM domain binding 2	-1.1039	-0.142603	0.008164	0.999494	10.0843	1	10.2141	10.2455	10.2774	9.99254	9.91955	10.0616	9.94995	9.97322	16826	AI035351, AW146358, CLIM1, CLP-36, LDB3
Snrnp48	small nuclear ribonucleoprotein 48 (U11/U12)	-1.10483	-0.143826	0.012532	0.999494	7.9971	1	8.24735	8.07167	8.07414	8.14138	7.82869	7.80103	7.91813	7.87603	67797	1110050F08RIK, 6530403A03RIK, C6ORF151
Tmem86a	transmembrane protein 86A	-1.10568	-0.144931	0.01157	0.999494	7.6444	1	7.68676	7.88048	7.80439	7.83605	7.39561	7.36928	7.61468	7.53226	67893	1810054O13RIK, AI414959, AW742698
Hnrnpa1	heterogeneous nuclear ribonucleoprotein A1	-1.10597	-0.145306	0.001369	0.999494	6.0883	2	6.24543	6.2632	6.13632	6.96001	5.46473	5.76363	5.64842	5.81108	15382	HDP-1, HDP, HNRPA1, HNRNP A1, HNRNP-A1
Rnasel	ribonuclease L (2'_ 5'-oligoisoadenylate synthetase-dependent)	-1.10661	-0.146142	0.010691	0.999494	7.7832	1	7.73941	8.0909	7.85551	8.0634	7.64361	7.74358	7.52767	7.53917	24014	E230029I04RIK
Ubxn8	UBX domain protein 8	-1.10917	-0.149477	0.008273	0.999494	8.7085	1	8.94471	8.71029	8.82444	8.84168	8.52101	8.52265	8.64977	8.62253	108159	D0H8S2298E, REP-8, REP8H, UBXD6
Rbm3	RNA binding motif protein 3	-1.11457	-0.156491	0.006623	0.999494	9.5398	1	9.83855	9.50859	9.89914	9.45166	9.37094	9.19068	9.36033	9.56926	19652	2600016C11RIK
Lmo4	LIM domain only 4	-1.11868	-0.161803	0.002918	0.999494	12.1423	1	12.2565	12.3714	12.2335	12.1675	11.7667	12.0694	12.1768	12.0199	16911	A730077C12RIK, CRP3, ETOHI4
4930570G19Rik	RIKEN cDNA 4930570G19 gene	-1.13169	-0.178481	0.001265	0.999494	7.1284	1	7.30737	7.23661	7.5796	7.31159	6.65835	6.87592	6.94342	6.98197	329782	C630015G22
2500004C02Rik	RIKEN cDNA 2500004C02 gene	-1.13831	-0.186888	0.0007	0.999494	7.1012	1	7.5362	7.07219	7.3915	7.36132	6.8679	6.84893	6.69228	6.88759	72326	-
Ccs	copper chaperone for superoxide dismutase	-1.18626	-0.246417	1.73e-05	0.321523	8.2826	1	8.56184	8.54584	8.36972	8.48957	8.04539	8.08165	8.09281	7.96088	12460	CCSD

## Sheet: 5_IP D1 Sus vs D1 Res
Name	Description	Fold Change	Log Fold Change	p-Value	p-Adj	Average Log2 Expression	Cluster	D1 Res 1	D1 Res 2	D1 Res 3	D1 Res 4	D1 Sus 1	D1 Sus 2	D1 Sus 3	D1 Sus 4	D1 Sus 5	Gene ID	Alias
Rai14	retinoic acid induced 14	1.25349	0.325954	2.73e-06	0.04838	7.0977	2	6.58114	6.91548	6.71496	6.00337	7.28498	7.25879	7.6866	7.48733	7.33509	75646	1700008J19RIK, 1700020L11RIK, ANKYCORBIN, NORPEG, MKIAA1334
Shisa6	shisa family member 6	1.24775	0.319328	5.18e-06	0.04838	8.5172	1	8.03963	8.44818	8.27937	7.94535	8.626	8.61559	8.98598	8.69459	8.74205	380702	GM879
Pcsk1	proprotein convertase subtilisin/kexin type 1	1.23013	0.29881	1.27e-05	0.07922	8.5041	1	8.40034	8.31154	8.09714	8.07948	8.77519	8.74912	8.42803	8.75968	8.74948	18548	NEC-1, NEC1, PC1, PC3, PHPP-1, SPC3
Fah	fumarylacetoacetate hydrolase	1.20715	0.271609	0.000131	0.231234	7.1886	2	6.74585	6.91548	6.86447	6.98197	7.21239	7.30909	7.47142	7.67255	7.34494	14085	-
Cpne4	copine IV	1.20567	0.269834	0.000137	0.231234	10.3523	1	9.76754	10.2095	10.4474	9.6577	10.5887	10.5269	10.6294	10.4096	10.6025	74020	3632411M23RIK, 4933406O10RIK
Tmem163	transmembrane protein 163	1.19847	0.26119	0.000198	0.256272	7.9894	2	7.24356	7.78688	8.00811	7.27493	8.15523	7.9765	8.55291	8.26159	8.19008	72160	2610024A01RIK, SV31
Slc1a2	solute carrier family 1 (glial high affinity glutamate transporter)_ member 2	1.19045	0.251501	3.6e-05	0.112045	13.2547	1	12.9863	13.265	12.974	12.9981	13.2003	13.3385	13.4495	13.3939	13.5589	20511	1700091C19RIK, 2900019G14RIK, AI159670, EAAT2, GLT-1, GLT1, MGLT1
Ptpru	protein tyrosine phosphatase_ receptor type_ U	1.17845	0.236896	0.000808	0.459445	9.85	1	9.54571	9.77482	9.80156	9.17553	9.81856	9.84159	10.2788	10.1855	9.95663	19273	FTP-1, PCP-2, PTP, PTP-LAMBDA, PTPLAMBDA, PCP2, PTPF, PTPRL, R-PTP-U, R-PTP-PSI, RPTPLAMBDA
Lxn	latexin	1.17779	0.236088	0.000871	0.459445	8.5026	1	7.80172	8.38852	8.52054	7.9864	8.96939	8.52982	8.42803	8.76572	8.79333	17035	-
Sdk2	sidekick homolog 2 (chicken)	1.17721	0.235375	0.000454	0.385948	8.0838	2	7.86823	7.92895	7.87346	7.85402	8.08582	8.23685	8.31109	8.13648	8.38893	237979	4632412F08RIK, 5330435L01RIK, SDK-2, MKIAA1514
Tmem132d	transmembrane protein 132D	1.17369	0.231055	0.000302	0.29692	9.5734	1	9.44471	9.57728	9.29973	9.20627	9.78923	9.52786	9.70396	9.74582	9.76259	243274	C630028F04RIK
Chrm3	cholinergic receptor_ muscarinic 3_ cardiac	1.17267	0.229791	0.00099	0.500398	9.3892	1	9.11017	9.40038	9.22269	8.87296	9.42578	9.28351	9.78541	9.58069	9.6258	12671	CHRM-3, M3, M3R
Trhde	TRH-degrading enzyme	1.17165	0.228547	0.001095	0.509853	8.8092	1	8.27846	8.71801	8.87291	8.37447	8.97489	8.88245	9.11986	8.8872	8.9914	237553	9330155P21RIK
C230004F18Rik	RIKEN cDNA C230004F18 gene	1.16862	0.224804	0.001551	0.54698	7.205	2	6.89368	7.06368	6.78094	7.0121	7.1842	7.44277	7.14976	7.57948	7.58836	331424	-
Thbs3	thrombospondin 3	1.16414	0.21926	0.002015	0.601959	7.079	2	6.81493	6.77917	6.66924	7.06097	7.22167	7.3814	7.14976	7.20529	7.34494	21827	TSP3, THBS-3
Plxdc2	plexin domain containing 2	1.16014	0.214297	0.000756	0.459445	9.6447	1	9.61707	9.36985	9.35493	9.54026	9.67063	9.63527	9.96221	9.7984	9.76259	67448	1200007L24RIK, 5430431D22RIK, AI646728, AU022916, AV231634, TEM7R
Hsf2	heat shock factor 2	1.15724	0.210688	0.001722	0.58525	10.8461	1	10.7901	10.689	10.4717	10.6781	11.2161	11.0913	10.8112	11.0239	10.694	15500	AI661205
Gng2	guanine nucleotide binding protein (G protein)_ gamma 2	1.15702	0.21041	0.001355	0.52766	11.0136	1	10.8206	10.927	10.9957	10.5708	10.9672	11.1436	11.3655	11.1518	11.0493	14702	-
Skap1	src family associated phosphoprotein 1	1.15576	0.20884	0.001468	0.54698	5.7813	2	5.46473	5.57889	5.14612	5.35841	5.7184	6.0489	6.25283	5.95411	6.294	78473	1700091G21RIK, SCAP1, SKAP-55
Jpx	Jpx transcript_ Xist activator (non-protein coding)	1.15449	0.207258	0.00181	0.586326	6.0014	2	5.53192	5.92738	5.62466	5.38936	6.39602	6.1627	6.36306	5.86678	6.50207	70252	2010000I03RIK, 2510040I06RIK, ENOX
Med12	mediator complex subunit 12	1.1535	0.206014	0.003387	0.728058	8.2086	2	8.2538	7.73623	7.86841	8.09364	8.31542	8.49402	8.29925	8.16422	8.51212	59024	230KDA, MOPA, OPA-1, TNRC11, TRAP230
Slc8a1	solute carrier family 8 (sodium/calcium exchanger)_ member 1	1.15253	0.2048	0.000653	0.440215	12.7965	1	12.5038	12.826	12.6222	12.5975	12.8316	12.7355	13.0595	12.9173	12.9809	20541	AI852629, AV344025, D930008O12RIK, NCX1
Unc13b	unc-13 homolog B (C. elegans)	1.15202	0.204162	0.002819	0.728058	8.9878	1	8.67386	8.99839	8.87291	8.64193	9.034	8.94211	9.37421	9.08397	9.14876	22249	MUNC13-1, MUNC13-2, UNC13A, UNC13H1, UNC13H2
Nrp2	neuropilin 2	1.15187	0.203984	0.000641	0.440215	10.9455	1	10.853	10.9262	10.6404	10.7379	11.0844	10.8767	11.0252	11.0892	11.1946	18187	1110048P06RIK, NP-2, NP2, NPN-2, NPN2
9430021M05Rik	RIKEN cDNA 9430021M05 gene	1.1514	0.203387	0.004187	0.758925	7.4479	2	7.09595	7.20872	7.3507	7.16299	7.1842	7.57198	7.6866	7.74168	7.86666	77288	-
Herc4	hect domain and RLD 4	1.15041	0.202145	0.000481	0.391358	9.7197	1	9.52112	9.57316	9.70148	9.48939	9.78141	9.79675	9.9697	9.81744	9.77357	67345	1700056O17RIK, 4921531D01RIK, 9530080M15RIK, MKIAA1593
Jrk	jerky	1.15	0.20163	0.002288	0.638571	8.0352	2	7.98673	7.822	7.85826	7.80895	8.23983	8.10544	8.19238	8.16422	8.11144	16469	-
Pttg1	pituitary tumor-transforming gene 1	1.14976	0.201329	0.002468	0.678643	7.2299	2	7.21317	6.92843	6.40207	6.7866	7.50605	7.00783	8.01076	7.26628	7.43073	30939	AW555095, C87862, PTTG, PTTG3
Sepsecs	Sep (O-phosphoserine) tRNA:Sec (selenocysteine) tRNA synthase	1.1491	0.200505	0.002963	0.728058	6.4137	2	5.71655	5.84783	6.47031	6.11866	6.58036	6.72867	6.34782	6.67318	6.93938	211006	9130208G10, AA986712, D5ERTD135E, SLA, SECS
Ndrg1	N-myc downstream regulated gene 1	1.14874	0.200048	0.003826	0.749712	8.7961	1	8.84215	8.56887	8.46476	8.54219	8.91325	9.05695	9.01038	9.04222	8.59703	17988	CAP43, CMT4D, DRG1, HMSNL, NMSL, NDR1, NDRL, PROXY1, RTP, TDD5
Nhsl1	NHS-like 1	1.1483	0.1995	0.004616	0.80658	8.4887	1	8.56579	8.11601	7.9803	8.41263	8.69755	8.82599	8.50562	8.57914	8.55944	215819	5730409E15RIK, A630035H13RIK, A730096F01, BC013565, D10BWG0940E, MKIAA1357
Arap2	ArfGAP with RhoGAP domain_ ankyrin repeat and PH domain 2	1.14784	0.198926	0.001026	0.504728	10.6809	1	10.4426	10.6269	10.6625	10.3712	10.8062	10.6963	10.9577	10.7813	10.7026	212285	CENTD1, GM148, MKIAA0580
Ldlr	low density lipoprotein receptor	1.14756	0.198571	0.004129	0.758925	9.3554	1	9.11566	8.95791	9.34588	9.22139	9.27357	9.25171	9.72623	9.55298	9.6034	16835	HLB301
Sdk1	sidekick homolog 1 (chicken)	1.14572	0.196254	0.004536	0.800095	8.0255	2	7.86171	7.67608	7.89349	7.92964	8.18873	8.32097	8.16221	7.89853	8.22252	330222	5330440E10, 6720466O15RIK
Cpne9	copine family member IX	1.14542	0.195871	0.005649	0.870338	7.2251	2	7.15042	6.90241	7.08943	6.94078	7.1651	7.50163	7.43582	7.42755	7.36445	211232	A730016F12RIK, MKIAA4217
Mir124a-1hg	Mir124-1 host gene (non-protein coding)	1.14534	0.195778	0.005835	0.870338	9.7216	1	9.4027	9.38402	9.48268	9.70151	9.48283	10.2037	9.51902	10.017	10.0363	268755	A930011O12RIK, RNCR3, MIR-124-1, MIR-3078
Lypd6b	LY6/PLAUR domain containing 6B	1.14073	0.189963	0.007458	0.886837	7.7629	2	7.56559	7.51374	7.88351	7.16299	7.99679	7.85761	7.99617	7.93655	7.81087	71897	2310010M24RIK, AW049525
Xylb	xylulokinase homolog (H. influenzae)	1.14014	0.189212	0.006602	0.881703	6.5149	2	6.11743	6.05094	6.20786	6.56057	6.65071	6.99764	6.68755	6.55244	6.68388	102448	AI132223, AI327421
Cntn2	contactin 2	1.13981	0.188797	0.000148	0.231234	11.6526	1	11.6301	11.5203	11.5311	11.4183	11.657	11.7549	11.8332	11.7662	11.716	21367	D130012K04RIK, TAG-1, TAX
Xkr4	X Kell blood group precursor related family member 4	1.13976	0.188727	0.007219	0.886837	7.9799	2	7.62834	7.66065	7.38646	8.10766	7.96952	7.90744	8.20089	8.06472	8.58876	497097	AY534250, GM210, XRG4, MKIAA1889
Tcf4	transcription factor 4	1.13969	0.188643	0.000433	0.385788	12.6043	1	12.5554	12.4898	12.5275	12.3095	12.671	12.663	12.8461	12.6418	12.6746	21413	5730422P05RIK, ASP-I2, E2-2, E2.2, ITF-2, ITF-2B, ITF2, ME2, MITF-2A, MITF-2B, SEF-2, SEF2, SEF2-1, TFE, TCF-4, BHLHB19
Trim17	tripartite motif-containing 17	1.13929	0.188138	0.007995	0.886837	7.1851	2	6.89368	7.01595	7.14059	6.87671	7.10623	7.50163	7.36188	7.33297	7.3837	56631	RNF16, TERF
Sytl2	synaptotagmin-like 2	1.13902	0.187788	0.008003	0.886837	8.6006	1	8.56979	8.49245	8.41368	8.08421	8.619	8.5853	8.98105	8.50877	8.97563	83671	AI266830, SLP2, MKIAA1597
Dip2a	DIP2 disco-interacting protein 2 homolog A (Drosophila)	1.13846	0.187081	0.002019	0.601959	10.3523	1	10.3196	10.1541	10.2702	10.0944	10.4177	10.4755	10.652	10.4154	10.3022	64451	4931420H10RIK, AI426328, DIP2, KIAA0184-HP, MKIAA0184
Cdh20	cadherin 20	1.13788	0.186352	0.008698	0.918796	7.5267	2	7.51666	7.41599	7.40052	6.87671	7.67086	7.54425	7.80852	7.65311	7.73045	23836	CDH7
Rims1	regulating synaptic membrane exocytosis 1	1.13774	0.186175	0.001273	0.517396	10.9247	1	10.7737	10.8103	10.7821	10.7925	10.9331	10.8294	11.1129	11.0364	11.1878	116837	C030033M19RIK, RIM1, RIM1A, RIM1ALPHA, RAB3IP1, RIM, SERG1, MKIAA0340
Sez6l	seizure related 6 homolog like	1.13702	0.185259	0.000716	0.459445	12.4765	1	12.4806	12.3434	12.1933	12.356	12.457	12.5464	12.6672	12.6486	12.5345	56747	AI843918, AIG1, AW539724, ACIG1, BSRP-B, MKIAA0927
Mkx	mohawk homeobox	1.13643	0.184507	0.006022	0.870338	6.2472	2	5.62719	6.27022	6.15908	5.56226	6.44436	6.41321	6.75842	6.38966	6.37318	210719	9430023B20RIK, IRXL1
Synm	synemin_ intermediate filament protein	1.13508	0.182788	0.005759	0.870338	10.1363	1	10.0283	10.1609	9.82781	9.89452	10.3778	10.4383	10.2089	10.1855	9.99781	233335	4930412K21RIK, AI852401, DMN, E130104F11, SYN, SYNEMIN
Nav3	neuron navigator 3	1.13446	0.182	0.00885	0.920533	9.83	1	9.68507	9.75315	9.41503	9.74553	9.86517	9.59698	10.123	9.92404	10.2041	260315	4732483H20RIK, 9630020C08RIK, POMFIL1, POMFIL1P, MKIAA0938, UNC53H3
Tgfb2	transforming growth factor_ beta 2	1.13382	0.181191	0.010376	0.971753	7.5449	2	7.12887	7.56439	7.3507	7.36331	7.79411	7.68423	7.42859	7.7539	7.76022	21808	BB105277, TGF-BETA2, TGFB-2
Grm8	glutamate receptor_ metabotropic 8	1.13336	0.18061	0.008625	0.918796	7.7643	2	7.80172	7.55607	7.60863	7.43179	7.91338	7.92904	7.86849	7.91494	7.82502	14823	A230002O04, GPRC1H, MGLUR8
Kcnb2	potassium voltage gated channel_ Shab-related subfamily_ member 2	1.13305	0.180214	0.01111	0.972562	7.9286	2	7.49157	7.77259	7.59035	7.94535	8.23067	8.00221	7.98143	7.71692	8.42654	98741	9630047L19RIK, BB130875, KV2.2
Ryr2	ryanodine receptor 2_ cardiac	1.13301	0.180166	0.000222	0.259225	11.7115	1	11.6416	11.5743	11.509	11.64	11.8085	11.7591	11.6906	11.8779	11.8604	20191	9330127I20RIK, RYR-2
Rxfp1	relaxin/insulin-like family peptide receptor 1	1.13277	0.179855	0.004416	0.786309	5.4574	2	5.026	5.16296	5.17912	4.96536	5.25941	5.96772	5.83864	5.84409	5.72828	381489	GM1018, LGR7
Hnrnpa1	heterogeneous nuclear ribonucleoprotein A1	1.13268	0.179743	0.004789	0.826745	6.0531	2	5.46473	5.76363	5.64842	5.81108	5.8196	6.51672	5.90262	6.73614	6.44824	15382	HDP-1, HDP, HNRPA1, HNRNP A1, HNRNP-A1
Tnfaip8l3	tumor necrosis factor_ alpha-induced protein 8-like 3	1.13259	0.179632	0.010383	0.971753	7.5185	2	7.37746	7.53082	7.33615	6.73934	7.50605	7.67787	8.00105	7.80178	7.43995	244882	9930029P06RIK, GM517
Ap1g2	adaptor protein complex AP-1_ gamma 2 subunit	1.13216	0.179077	0.003258	0.728058	5.4284	2	5.35768	4.97606	4.58139	5.00586	5.36363	5.50388	5.74866	6.01631	5.97666	11766	ADTG2, G2AD
Ptpn4	protein tyrosine phosphatase_ non-receptor type 4	1.13186	0.178695	0.010333	0.971753	9.2403	1	8.85205	9.13032	9.02132	9.23849	9.30008	9.14958	9.19205	9.44783	9.68713	19258	PTPMEG, PTN4, TEP, TEP/MPTPMEG, HPTP-MEG
Camkmt	calmodulin-lysine N-methyltransferase	1.13142	0.178134	0.010797	0.972562	7.6676	2	7.68848	7.32099	7.57183	7.3865	7.94172	7.67787	7.83061	7.75997	7.78214	73582	1700106N22RIK, AI480743, AV099781, CLNMT, CAM KMT
Dkkl1	dickkopf-like 1	1.13118	0.177831	0.004099	0.758925	6.6101	2	5.8802	6.56372	6.35951	5.83376	6.53643	6.36647	7.50616	7.03547	6.74469	50722	AI414495, SGY, SGY-1, SGY1, SOGGY, MSGY
Ccdc65	coiled-coil domain containing 65	1.13074	0.177267	0.012359	0.989286	7.1585	2	6.74585	7.30122	6.65758	6.99208	7.32855	7.13412	7.33894	7.3248	7.47627	105833	4933417K04RIK, AI428139, AU020178, NYD-SP28
Cep85l	centrosomal protein 85-like	1.13054	0.177007	0.009725	0.971753	7.0791	2	6.77388	6.7648	6.35951	7.18079	7.35408	7.13412	7.13208	7.01531	7.69237	100038725	ENSMUSG00000038594, GM9766
Dscam	Down syndrome cell adhesion molecule	1.12974	0.175994	0.006378	0.870338	10.1217	1	10.2111	9.90498	10.0603	9.69534	10.1909	10.2398	10.2808	10.2505	10.174	13508	4932410A21RIK
Zbtb38	zinc finger and BTB domain containing 38	1.12965	0.175876	0.008777	0.920533	9.3798	1	9.37323	9.11057	9.0771	9.32906	9.45163	9.43653	9.49847	9.29522	9.74966	245007	A930014K01RIK, CIBZ
Notch1	notch 1	1.12932	0.175457	0.013261	0.995092	7.5584	2	7.30247	7.60528	6.99066	7.41685	7.67762	7.82916	7.4067	7.99435	7.62925	18128	9930111A19RIK, MIS6, N1, TAN1, LIN-12
Snhg14	small nucleolar RNA host gene 14	1.12922	0.175331	0.006334	0.870338	9.9057	1	9.70704	9.78019	9.61066	9.94356	9.90602	10.1506	9.8231	10.1079	10.0424	52480	AU018661, D7ERTD715E, LNCAT
Rreb1	ras responsive element binding protein 1	1.12886	0.174864	0.013761	0.995092	8.9676	1	8.52514	8.79779	8.73823	8.99366	8.8308	9.2772	8.75995	9.39027	9.19035	68750	1110037N09RIK, AA414966, B930013M22RIK
Sulf1	sulfatase 1	1.12857	0.174501	0.003483	0.728058	10.7836	1	10.5024	10.7641	10.7908	10.535	10.8755	10.7496	10.8995	10.8717	10.9979	240725	AI467640, AW121680, MKIAA1077
Miat	myocardial infarction associated transcript (non-protein coding)	1.12825	0.174086	0.008863	0.920533	11.2357	1	11.1436	11.1291	10.9876	11.0855	10.9959	11.4579	11.3096	11.604	11.2883	330166	3632434I06, A230057G18RIK, RNCR2, GOMAFU
Ptprd	protein tyrosine phosphatase_ receptor type_ D	1.12811	0.17391	0.000138	0.231234	11.7873	1	11.7048	11.6709	11.7023	11.6209	11.8008	11.8595	11.985	11.8408	11.866	19266	1110002J03RIK, 3000002J10RIK, B230219D21RIK, R-PTP-DELTA
Kcnj6	potassium inwardly-rectifying channel_ subfamily J_ member 6	1.12757	0.173218	0.01351	0.995092	8.2289	2	7.82869	8.29664	8.05331	7.70824	7.82486	8.27109	8.56284	8.47225	8.72705	16522	BIR1, GIRK2, KATP2, KCNJ7, KIR3.2, WEAVER, WV
Adcy6	adenylate cyclase 6	1.12725	0.172803	0.00784	0.886837	9.3466	1	9.29076	9.14148	9.27323	9.11665	9.25788	9.41755	9.66144	9.54245	9.3481	11512	AC6, MKIAA0422
Gpd2	glycerol phosphate dehydrogenase 2_ mitochondrial	1.12721	0.172755	0.001255	0.517396	11.6734	1	11.4962	11.6244	11.5616	11.5323	11.7131	11.5973	11.8958	11.7782	11.8124	14571	AA408484, AI448216, AU021455, AW494132, GPDH, GDM1, GPD-M, GPDH-M, TISP38
Nrbp2	nuclear receptor binding protein 2	1.12712	0.172644	0.007897	0.886837	9.5826	1	9.4813	9.43708	9.45263	9.40295	9.48283	9.75351	9.84362	9.83625	9.47692	223649	BC011468
Birc6	baculoviral IAP repeat-containing 6	1.12682	0.172256	0.006003	0.870338	11.77	1	11.727	11.5562	11.4616	11.775	11.9779	11.9724	11.6325	11.8115	11.9267	12211	A430032G04RIK, A430040A19RIK, AA501170, BRUCE, D630005A10RIK, MKIAA1289
Pias3	protein inhibitor of activated STAT 3	1.12667	0.172065	0.013653	0.995092	7.8686	2	7.94419	7.69136	7.52767	7.63911	8.09595	7.8349	8.03951	7.90402	8.08229	229615	PIAS3L
Hivep1	human immunodeficiency virus type I enhancer binding protein 1	1.12635	0.171658	0.015415	0.998787	9.5208	1	9.61514	9.42114	9.34042	8.87022	9.45753	9.44967	9.87983	9.69285	9.75152	110521	CRYABP1
Tnpo1	transportin 1	1.12633	0.171625	0.012221	0.989286	8.9204	1	8.72141	8.88007	8.51409	8.9161	9.16237	9.0347	8.89716	8.85352	9.20665	238799	AU021749, D13ERTD688E, IPO2, KPNB2, MIP, MIP1, TRN
Ptprt	protein tyrosine phosphatase_ receptor type_ T	1.12605	0.171265	0.003186	0.728058	12.4548	1	12.2574	12.4733	12.3667	12.209	12.4655	12.5242	12.5391	12.4493	12.7412	19281	R-PTP-T, RPTP-RFO, RPTP-RHO, RPTPMAM4, RPTPRHO, MKIAA0283, MRPTPRHO
Pisd-ps3	phosphatidylserine decarboxylase_ pseudogene 3	1.12581	0.170965	0.011463	0.989286	10.9111	1	10.7823	10.5472	10.8445	10.8465	10.9693	11.0997	10.6767	11.2719	11.0318	66776	4933439C20RIK
Npsr1	neuropeptide S receptor 1	1.1258	0.170953	0.006155	0.870338	7.1593	2	6.33998	7.0519	7.31403	5.94208	7.20306	7.02799	7.73427	7.57948	7.48521	319239	9330128H10RIK, GPRA, GPR154, MVTR, PGR14, VRR1
Chl1	cell adhesion molecule with homology to L1CAM	1.1252	0.170176	0.00412	0.758925	12.0658	1	12.0034	11.9181	11.9368	11.9004	11.983	12.1271	12.401	12.1792	12.0725	12661	A530023M13RIK, AI465420, CALL, LICAM2
Dnah2	dynein_ axonemal_ heavy chain 2	1.12492	0.169817	0.014409	0.998787	6.818	2	6.68811	6.14268	6.62202	6.7513	6.95872	7.01794	6.63828	7.01531	7.33509	327954	2900022L05RIK, 4930564A01, D130094J20, D330014H01RIK, DNAHC2, DNHD3
Ahr	aryl-hydrocarbon receptor	1.12468	0.169517	0.016773	0.998787	7.6706	2	7.4831	7.43426	7.60863	7.43921	7.74992	7.71565	8.15784	7.59315	7.76756	11622	AH, AHH, AHRE, IN, BHLHE76
Grk3	NA	1.12456	0.169367	0.004953	0.826745	10.5937	1	10.5629	10.3544	10.4252	10.5193	10.5515	10.6036	10.8516	10.8057	10.6055	-276	NA
Tle2	transducin-like enhancer of split 2_ homolog of Drosophila E(spl)	1.1245	0.169287	0.017122	0.998787	6.991	2	6.95617	6.54702	6.89458	6.7513	6.93636	7.25023	7.14095	7.04545	7.33509	21886	GRG2, MKIAA4188
Eif4g1	eukaryotic translation initiation factor 4_ gamma 1	1.12384	0.168436	0.002647	0.717149	13.5521	1	13.5829	13.4575	13.3638	13.3114	13.6129	13.738	13.4805	13.643	13.7174	208643	E030015G23RIK, EIF-4-GAMMA 1, EIF-4G 1, EIF-4G1, EIF4GI
Ccnd2	cyclin D2	1.12331	0.167751	0.016254	0.998787	10.2151	1	10.1549	9.99698	10.0637	9.98593	10.2317	10.0056	10.587	10.1221	10.6239	12444	2600016F06RIK, AI256817, BF642806, C86853, VIN-1, VIN1, CD2
Dock9	dedicator of cytokinesis 9	1.12263	0.166884	0.003339	0.728058	11.3186	1	11.213	11.2075	11.1838	11.1946	11.2311	11.3629	11.6131	11.4254	11.381	105445	AA959601, AW538057, B230309H04RIK, D14WSU89E, ZIZIMIN1, MKIAA1058
Sstr2	somatostatin receptor 2	1.12252	0.166737	0.007925	0.886837	8.888	1	8.20316	8.8188	8.90778	7.80895	9.05231	8.93945	9.31666	9.08397	9.27525	20606	SSTR-2, SMSTR-2, SMSTR2, SST2
Gng13	guanine nucleotide binding protein (G protein)_ gamma 13	1.12244	0.166633	0.014191	0.998787	6.4025	2	6.07301	6.00278	6.20786	6.25931	6.08652	6.91343	6.6996	6.74841	6.4664	64337	1500031D04RIK, AB030194, GGAMMA13
Col11a2	collagen_ type XI_ alpha 2	1.12228	0.166431	0.01209	0.989286	6.8519	2	6.6733	6.00278	6.83371	6.56057	6.99162	7.54425	6.63828	7.15087	6.88638	12815	-
Tubgcp4	tubulin_ gamma complex associated protein 4	1.12224	0.166379	0.00304	0.728058	9.3303	1	9.30524	9.13032	9.1785	9.23636	9.41572	9.41181	9.41866	9.3646	9.4903	51885	4932441P04RIK, 76P, D2ERTD435E, GCP-4
Intu	inturned planar cell polarity effector homolog (Drosophila)	1.12223	0.166364	0.015906	0.998787	7.5733	2	7.43125	7.48773	7.33615	7.44658	7.81264	7.61927	7.60562	7.70438	7.71534	380614	9230116I04RIK, 9430087H23RIK, PDZD6, PDZK6, MKIAA1284
Galnt14	UDP-N-acetyl-alpha-D-galactosamine:polypeptide N-acetylgalactosaminyltransferase 14	1.12157	0.165515	0.019215	0.998787	9.4368	1	9.14009	9.36033	9.55832	8.9161	9.31315	9.41755	9.81896	9.63621	9.58688	71685	0610033M06RIK
Akap8	A kinase (PRKA) anchor protein 8	1.12145	0.165369	0.011746	0.989286	10.8331	1	10.8037	10.7182	10.5976	10.6576	11.0639	11.1705	10.6466	10.8476	10.891	56399	1200016A02RIK, AA673585, AKAP-8, AKAP95, AU015639
Wsb1	WD repeat and SOCS box-containing 1	1.1214	0.165299	0.018131	0.998787	9.4263	1	9.28347	9.12752	9.31651	9.32306	9.63463	9.88645	9.16839	9.50317	9.44749	78889	1110056B13RIK, 2700038M07RIK
D930048N14Rik	RIKEN cDNA D930048N14 gene	1.12132	0.165204	0.009791	0.971753	5.8559	2	5.24205	6.05094	5.57594	5.04525	6.32894	6.14435	6.00333	5.99587	6.05079	97775	AI315703, R75254
Arl5b	ADP-ribosylation factor-like 5B	1.1213	0.165171	0.020019	0.998787	7.0749	2	6.90639	6.96659	6.63397	7.06097	7.2761	7.09642	7.25155	7.15087	7.30511	75869	4930587A11RIK, AW146430, ARL8
Herc6	hect domain and RLD 6	1.12119	0.165025	0.001398	0.53327	5.0413	2	3.65306	4.92529	4.6769	3.92893	5.14707	5.28678	5.41013	6.11435	5.14186	67138	1700121D12RIK, 2510038N07RIK, 4930427L17RIK, AI451296, CEB1, HERC5
Vps36	vacuolar protein sorting 36 (yeast)	1.12089	0.164642	0.01681	0.998787	8.3271	2	7.86823	8.12729	8.36432	8.29499	8.4077	8.42347	8.50562	8.33664	8.54241	70160	1700010A24RIK, 2210415M20RIK, 2810408E15RIK, EAP45
Zfp532	zinc finger protein 532	1.12069	0.164382	0.006368	0.870338	11.2314	1	11.0992	11.176	10.8643	11.2662	11.3532	11.3664	11.2255	11.4038	11.2599	328977	C530030I18RIK, ZNF532, MKIAA1629
Hecw1	HECT_ C2 and WW domain containing E3 ubiquitin protein ligase 1	1.1204	0.16402	0.001107	0.509853	10.7534	1	10.621	10.6583	10.7197	10.5751	10.7473	10.9185	10.8929	10.8282	10.7882	94253	9330116H24RIK, AV273951, E130207I19RIK, NEDL1
Gtf2f2	general transcription factor IIF_ polypeptide 2	1.12024	0.163807	0.013244	0.995092	8.4713	1	8.42264	8.43009	8.38568	8.08893	8.60489	8.61892	8.58901	8.46112	8.60115	68705	1110031C13RIK, AI326315
Slc35b3	solute carrier family 35_ member B3	1.11984	0.163295	0.018654	0.998787	7.4365	2	7.24356	7.41599	7.22992	7.26662	7.54351	7.4944	7.54677	7.6334	7.56325	108652	4921526O06RIK, AI428480, CGI-19, PABST2, PAPST2
Prcp	prolylcarboxypeptidase (angiotensinase C)	1.11977	0.163197	0.021041	0.998787	7.2795	2	7.2029	7.17652	7.13219	6.95119	7.31994	7.36564	7.50616	7.58633	7.25373	72461	2510048K03RIK, 2610104A14RIK, AI451719, HUMPCP, PCP
Aftph	aftiphilin	1.11969	0.163099	0.018488	0.998787	13.0313	1	13.084	12.9002	12.5682	12.9098	13.4267	13.295	12.8797	13.0759	12.9706	216549	-
Stk10	serine/threonine kinase 10	1.11941	0.162743	0.018401	0.998787	6.1774	2	5.77319	5.73444	6.00196	6.20816	6.18464	6.45848	6.45128	6.34189	6.4112	20868	GEK1, LOK, MKIAA4026
Phf20l1	PHD finger protein 20-like 1	1.1184	0.161435	0.014865	0.998787	9.5478	1	9.30283	9.47067	9.28275	9.576	9.51525	9.90156	9.51391	9.64936	9.63587	239510	CGI-72, E130113K22RIK
Pclo	piccolo (presynaptic cytomatrix protein)	1.11839	0.161423	0.003533	0.728058	13.0684	1	12.8263	13.1033	12.9043	12.9712	13.181	13.0745	13.1142	13.0821	13.3026	26875	ACZ, PICO
Bcor	BCL6 interacting corepressor	1.11832	0.161329	0.021446	0.998787	10.3949	1	10.3595	10.3363	9.83041	10.3478	10.7041	10.6916	10.1919	10.4183	10.4982	71458	5830466J11RIK, 8430401K06RIK, BCORR, D930024N20RIK, MKIAA1575
Spon1	spondin 1_ (f-spondin) extracellular matrix protein	1.11819	0.161165	0.017397	0.998787	11.1864	1	11.0188	11.2488	11.0164	10.8672	11.1201	11.1209	11.6242	11.2402	11.2921	233744	AI666765, AW455831, BC020531, D330035F22RIK, FSP
Ralgapa2	Ral GTPase activating protein_ alpha subunit 2 (catalytic)	1.11789	0.160772	0.011717	0.989286	9.2178	1	8.91633	9.13312	9.11809	9.18217	9.37057	9.42708	9.11537	9.26351	9.382	241694	A230067G21RIK, AS250, BC053994, RGC2, PP250
Flnb	filamin_ beta	1.11726	0.159959	0.023989	0.998787	9.4815	1	9.47277	9.15256	8.95618	9.57432	9.62242	9.76557	9.21952	9.72269	9.65184	286940	AL024016, FLN-B
Hexb	hexosaminidase B	1.11717	0.159853	0.021428	0.998787	8.1846	2	8.10177	8.01037	8.04885	7.99146	8.28034	8.45732	8.28732	8.46855	7.94649	15212	-
Pxmp4	peroxisomal membrane protein 4	1.11683	0.159416	0.024245	0.998787	7.3039	2	7.11798	7.09847	7.23777	7.10824	7.30256	7.21549	7.49927	7.51632	7.61304	59038	3010018P03RIK, PMP24
Prkcq	protein kinase C_ theta	1.11648	0.158953	0.024657	0.998787	7.167	2	7.11798	7.10988	6.54816	7.05133	7.51362	7.12478	7.14095	7.38889	7.39323	18761	A130035A12RIK, AW494342, PKC-0, PKC-THETA, PKCTHETA, PKCQ
Rufy2	RUN and FYVE domain-containing 2	1.11645	0.158915	0.007339	0.886837	9.6447	1	9.40941	9.5524	9.52341	9.62232	9.63983	9.81428	9.64283	9.86047	9.6987	70432	2610111M19RIK, AI844453, DENN, LZ-FYVE, ZFYVE13
Adgra1	adhesion G protein-coupled receptor A1	1.11603	0.158372	0.016467	0.998787	10.1718	1	10.1348	10.0616	10.1874	9.73653	10.1257	10.2278	10.4483	10.3312	10.2	52389	2900059M17RIK, D7ERTD680E, GPR123
Cckbr	cholecystokinin B receptor	1.11603	0.158372	0.025797	0.998787	8.7911	1	8.35467	8.68405	8.78453	8.57621	8.65368	8.64852	9.36099	8.97334	8.87721	12426	CCK-BR, CCK2-R, CCK2R, CCKR-2
Cd24a	CD24a antigen	1.1159	0.158206	0.021034	0.998787	6.5341	2	6.71727	6.05094	6.28568	6.02324	6.41232	6.84689	6.67539	6.73614	6.89981	12484	CD24, HSA, LY-52, NECTADRIN
Plekhg1	pleckstrin homology domain containing_ family G (with RhoGef domain) member 1	1.11579	0.15807	0.019185	0.998787	7.7178	2	7.86171	7.39749	6.89458	7.49006	8.12589	8.13828	7.26784	7.87074	7.9911	213783	D10ERTD733E, GM521, MKIAA1209
Lrfn2	leucine rich repeat and fibronectin type III domain containing 2	1.11557	0.157779	0.016238	0.998787	9.1904	1	9.06268	9.11907	9.11596	8.94762	9.2144	9.24311	9.53593	9.32419	9.08845	70530	5730420O05RIK, SALM1, MKIAA1246
Sulf2	sulfatase 2	1.11552	0.157715	0.016537	0.998787	10.768	1	10.8464	10.6318	10.6412	10.3952	10.7254	10.7496	11.085	10.8123	10.9267	72043	2010004N24RIK, AU020235, MSULF-2, MKIAA1247
Dock6	dedicator of cytokinesis 6	1.11538	0.15754	0.026278	0.998787	7.4593	2	7.32159	7.16563	7.24558	7.43179	7.41195	7.806	7.35427	7.64657	7.69237	319899	2410095B20RIK, 4931431C02RIK, C330023D02RIK, MKIAA1395
Eml5	echinoderm microtubule associated protein like 5	1.1152	0.157298	0.016194	0.998787	10.8669	1	10.6181	10.6436	10.7084	10.9526	10.8842	10.9564	10.7313	11.0289	11.1823	319670	BC027154, C130068M19RIK
Lnpep	leucyl/cystinyl aminopeptidase	1.11516	0.157245	0.026648	0.998787	10.1053	1	9.77275	10.0138	9.52341	10.3048	10.1208	10.1181	10.0902	10.2462	10.5352	240028	2010309L07RIK, 4732490P18RIK, CAP, IRAP, PLAP, GP160, VP165
Nav1	neuron navigator 1	1.1151	0.157167	0.000838	0.459445	11.9238	1	11.8563	11.8294	11.7689	11.8303	11.893	11.9623	11.9899	12.0488	12.1033	215690	9530089B19, 9930003A20RIK, C230080M11RIK, POMFIL3, UNC53H1, MKIAA1151, STEERIN-1
Coro2a	coronin_ actin binding protein 2A	1.11485	0.156855	0.027226	0.998787	8.999	1	8.80868	8.97673	8.9346	8.53183	8.93315	8.76723	9.52072	9.1822	9.13463	107684	9030208C03RIK, AI563590, IR10
Mcts2	malignant T cell amplified sequence 2	1.11473	0.156689	0.02733	0.998787	7.3512	2	6.82835	7.25057	7.34344	7.24986	7.40382	7.43524	7.61838	7.34109	7.62117	66405	2400002F11RIK
Adamtsl1	ADAMTS-like 1	1.11468	0.156634	0.027158	0.998787	7.2543	2	7.30247	7.28117	6.92408	6.70285	7.41195	7.53724	7.43582	7.42755	7.15636	77739	5930437A14RIK, 6720426B09RIK, ADAMTSL-1
Ythdf2	YTH domain family 2	1.11466	0.156598	0.010917	0.972562	10.6659	1	10.6943	10.5472	10.4355	10.5008	10.9309	10.8543	10.6231	10.7288	10.6127	213541	9430020E02RIK, HGRG8, NY-REN-2
Ythdf3	YTH domain family 3	1.11439	0.156249	0.016738	0.998787	11.378	1	11.2264	11.3449	11.1929	11.2308	11.572	11.7572	11.4189	11.3353	11.2243	229096	9130022A11RIK
Pnisr	PNN interacting serine/arginine-rich	1.11432	0.156158	0.007748	0.886837	11.4431	1	11.182	11.2964	11.4191	11.4056	11.3668	11.6636	11.4307	11.5715	11.5927	66625	5730406M06RIK, AA673174, PINSR, SFRS18, SRSF18
Baz2b	bromodomain adjacent to zinc finger domain_ 2B	1.11397	0.155714	0.007316	0.886837	9.6831	1	9.61707	9.49915	9.504	9.6577	9.7529	9.84159	9.65372	9.70549	9.88245	407823	5830435C13RIK, BC053917, D2ERTD794E
Rad52	RAD52 homolog (S. cerevisiae)	1.11397	0.155706	0.027689	0.998787	7.4028	2	7.2831	7.0519	7.30658	7.31578	7.49078	7.61927	7.34662	7.42755	7.74541	19365	RAD52YH
Prickle1	prickle homolog 1 (Drosophila)	1.11374	0.155413	0.018364	0.998787	10.5049	1	10.3801	10.4292	10.5432	10.1188	10.4692	10.4792	10.8305	10.6493	10.5502	106042	1110058P22RIK, AW215793, PRICKLE, B2B019CLO, MPK1
Firre	functional intergenic repeating RNA element	1.11338	0.154944	0.028971	0.998787	9.1452	1	8.75695	8.82228	8.73823	9.39725	9.0549	9.57145	8.97114	9.41357	9.32588	103012	5830467J12RIK, 6720401G13RIK, AW048145
Cflar	CASP8 and FADD-like apoptosis regulator	1.11313	0.154625	0.028325	0.998787	7.4019	2	7.12887	7.44331	7.14059	7.08006	7.31128	7.14339	7.84154	7.62677	7.73795	12633	2310024N18RIK, A430105C05RIK, CLARP, CASH, CASPER, ENSMUSG00000072980, FLAME, FLAME-1, FLIP, GM9845, I-FLICE, MRIT, C-FLIP
Tial1	Tia1 cytotoxic granule-associated RNA binding protein-like 1	1.11298	0.154428	0.005283	0.858916	10.5449	1	10.2713	10.4652	10.524	10.474	10.6294	10.7081	10.5172	10.676	10.5994	21843	5330433G13RIK, AL033329, TIAR, MTIAR
Sgsh	N-sulfoglucosamine sulfohydrolase (sulfamidase)	1.1123	0.153543	0.014633	0.998787	6.3551	2	6.4483	6.12029	5.57594	5.83376	6.18464	6.90255	6.89051	6.72376	6.07467	27029	4632406A19RIK
Raph1	Ras association (RalGDS/AF-6) and pleckstrin homology domains 1	1.11229	0.153536	0.005374	0.866209	10.3024	1	10.2515	10.1759	10.167	10.1886	10.2923	10.3629	10.5316	10.2783	10.4396	77300	9430025M21RIK, C730009O10RIK, LPD
Leng8	leukocyte receptor cluster (LRC) member 8	1.1121	0.153293	0.023468	0.998787	11.0037	1	10.8685	10.7954	10.726	11.0635	10.9952	11.3	10.7603	11.2266	11.1761	232798	AW049671
Ppm1l	protein phosphatase 1 (formerly 2C)-like	1.11207	0.153254	0.028173	0.998787	10.3407	1	10.0769	10.463	10.0548	10.1349	10.2201	10.3399	10.358	10.4326	10.8274	242083	3222401G13, 5930404J21RIK, AI481720, AW045850, PP2C, PP2CEPSILON, PP2CE, PPP2CE, MKIAA4175
B3gat2	beta-1_3-glucuronyltransferase 2 (glucuronosyltransferase S)	1.11192	0.153054	0.031043	0.998787	8.1869	2	8.07385	8.25098	8.09281	7.59334	8.44382	8.3004	8.01559	8.41183	8.36007	280645	GLCAT-S, GLCATS
Nipbl	Nipped-B homolog (Drosophila)	1.11192	0.153054	0.029662	0.998787	10.0645	1	9.95823	10.0244	9.73654	9.90393	10.2431	10.359	9.72476	10.0068	10.4499	71175	IDN3
Slc41a2	solute carrier family 41_ member 2	1.11166	0.152721	0.006278	0.870338	9.3823	1	9.28833	9.30183	9.22467	9.29474	9.47509	9.40604	9.56588	9.47945	9.38916	338365	A230035L05RIK, SLC41A1-L1
Hr	hairless	1.11163	0.152676	0.027688	0.998787	9.1569	1	9.10742	9.0963	9.12869	8.68309	9.54695	9.14958	9.26689	9.13625	9.18487	15460	ALUNC, AU, N, BA, BLDY, HR, RH, RH-BMH, RHINO
Hsd17b7	hydroxysteroid (17-beta) dehydrogenase 7	1.11153	0.152547	0.013675	0.995092	8.9771	1	8.8188	8.84294	8.92733	8.85644	9.15512	8.86294	9.09726	9.1032	9.10304	15490	AI266814, ERG27
Ctnnd1	catenin (cadherin associated protein)_ delta 1	1.11152	0.152533	0.01005	0.971753	10.028	1	9.86522	10.0244	9.75718	10.0048	10.0652	10.0678	10.0729	10.0838	10.2663	12388	AA409437, AU019353, CATNS, CTNND, P120, MKIAA0384
Chd9	chromodomain helicase DNA binding protein 9	1.11145	0.152446	0.007803	0.886837	10.7529	1	10.6382	10.6328	10.5368	10.7588	10.8503	10.8164	10.6843	10.8159	10.9963	109151	1810014J18RIK, 9030205D12RIK, A330063D19RIK, AD013, PRIC320, MKIAA0308
Antxr1	anthrax toxin receptor 1	1.11138	0.152358	0.031469	0.998787	7.356	2	7.34045	6.88923	7.42136	6.96152	7.38743	7.34168	7.80294	7.5019	7.43073	69538	2310008J16RIK, 2810405N18RIK, ANTRX1, TEM8
Nrcam	neuronal cell adhesion molecule	1.11135	0.152316	0.003861	0.749712	13.1494	1	13.026	13.1149	13.0164	13.0222	13.1896	13.0954	13.3524	13.1432	13.3397	319504	BRAVO, C030017F07RIK, C130076O07RIK, MKIAA0343
Osbpl3	oxysterol binding protein-like 3	1.11132	0.152278	0.022141	0.998787	9.3076	1	9.03978	9.21994	9.27132	9.17775	9.21904	9.1971	9.48285	9.60788	9.47916	71720	1200014M06RIK, 6720421I08RIK, A530055M08, ORP3, OSBP3
Gabbr2	gamma-aminobutyric acid (GABA) B receptor_ 2	1.1109	0.151733	0.02152	0.998787	11.5292	1	11.5119	11.4619	11.4324	11.182	11.4065	11.4946	11.8573	11.5476	11.7636	242425	GABABR2, GB2, GM425, GPR51
Supt20	suppressor of Ty 20	1.11083	0.151643	0.032732	0.998787	7.9542	2	8.03963	7.75815	7.40052	7.88691	8.03412	8.23685	7.85238	8.00972	8.24374	56790	AA667204, AI450544, D3ERTD300E, FAM48A, SUPT20H, P38IP
Trip11	thyroid hormone receptor interactor 11	1.1108	0.151598	0.032075	0.998787	9.9622	1	9.96736	9.78197	9.42882	9.96939	10.2713	10.0932	9.68892	9.97973	10.2882	109181	2610511G22RIK, 3110031G15RIK, 6030460N08RIK, AI450776, GMAP-210, TRIP230
Rell1	RELT-like 1	1.11064	0.151394	0.003294	0.728058	5.2596	2	3.76901	4.50885	5.47325	4.29852	5.14707	5.53239	6.07912	5.53977	5.84398	100532	AA536743
Pde1a	phosphodiesterase 1A_ calmodulin-dependent	1.11058	0.151317	0.016358	0.998787	12.7552	1	12.5468	12.7787	12.6932	12.5118	12.6989	12.6449	13.0432	12.842	12.9515	18573	AI987702, AW125737
Cwc25	CWC25 spliceosome-associated protein homolog (S. cerevisiae)	1.11053	0.15125	0.013768	0.995092	8.8693	1	8.69234	8.66484	8.8268	8.82849	8.92182	8.93144	8.9761	8.87886	9.08257	67480	1300013D05RIK, AA473636, CCDC49, R75228
Gls2	glutaminase 2 (liver_ mitochondrial)	1.1105	0.151204	0.029847	0.998787	8.0074	2	8.07385	7.66065	7.95194	7.74459	8.14552	8.00221	7.99617	8.27437	8.16249	216456	A330074B06RIK, AI195532, GA, GLS, LGA
Sparcl1	SPARC-like 1	1.11031	0.150961	0.005481	0.870338	13.0125	1	13.0787	12.8258	12.8821	12.8297	13.1383	13.1815	13.0744	13.0928	12.9602	13602	ECM2, SC1, HEVIN, MAST9
Fmn1	formin 1	1.11028	0.150929	0.033631	0.998787	7.7107	2	7.81527	7.42516	7.4419	7.44658	7.77533	7.7464	8.01559	7.51632	8.09402	14260	FMN, LD
Zfp638	zinc finger protein 638	1.11028	0.150919	0.012347	0.989286	11.6432	1	11.6104	11.6289	11.3943	11.4767	11.8566	11.8318	11.5158	11.6533	11.7553	18139	AI323587, NP220, ZFML, ZNF638, MNP220
Ryr1	ryanodine receptor 1_ skeletal muscle	1.10979	0.150286	0.034275	0.998787	9.4924	1	9.15082	9.08767	9.15381	9.78679	9.52652	9.78495	9.36289	9.61627	9.75337	20190	AI528790, RYR-1, RYR, SKRR
C1qtnf1	C1q and tumor necrosis factor related protein 1	1.10962	0.150062	0.017984	0.998787	6.3404	2	6.20239	6.54702	5.78331	5.32679	6.55122	6.47327	6.93198	6.38966	6.44824	56745	1600017K21RIK, CTRP1, ZSIG37
Sel1l3	sel-1 suppressor of lin-12-like 3 (C. elegans)	1.10959	0.150032	0.034403	0.998787	9.5394	1	9.35014	9.45061	9.66554	8.95022	9.4536	9.46269	9.96221	9.72114	9.64188	231238	2310045A20RIK, AI429585, MKIAA0746
Sc5d	sterol-C5-desaturase (fungal ERG3_ delta-5-desaturase) homolog (S. cerevisae)	1.10949	0.149892	0.014255	0.998787	9.6591	1	9.42496	9.65724	9.63316	9.45689	9.74488	9.86139	9.65217	9.62628	9.8308	235293	A830037K02, A830073K23RIK, SC5DL
Cacna1d	calcium channel_ voltage-dependent_ L type_ alpha 1D subunit	1.10937	0.149747	0.008016	0.886837	10.2582	1	10.1575	10.1234	10.0703	10.2521	10.2846	10.3176	10.2235	10.3655	10.4926	12289	8430418G19RIK, C79217, CACH3, CACN4, CACNL1A2, CAV1.3, CCHL1A, CCHL1A2, D-LTCC
Abca8b	ATP-binding cassette_ sub-family A (ABC1)_ member 8b	1.10933	0.149694	0.00977	0.971753	9.5128	1	9.36864	9.33381	9.35854	9.55056	9.57255	9.63691	9.58551	9.50498	9.67741	27404	ABCA8
Cep192	centrosomal protein 192	1.10932	0.149673	0.033385	0.998787	7.8965	2	8.01636	7.51374	7.24558	7.89772	8.27144	8.26686	7.81407	7.93655	7.87348	70799	4631422C13RIK, D430014P18RIK
Kcnj9	potassium inwardly-rectifying channel_ subfamily J_ member 9	1.10927	0.149605	0.030663	0.998787	10.8373	1	10.743	10.8138	10.8133	10.376	10.6493	10.7864	11.2077	11.022	10.9774	16524	1700085N21RIK, GIRK3, KIR3.3, MBGIRK3
Alyref	Aly/REF export factor	1.10914	0.149443	0.031494	0.998787	9.1979	1	8.89096	8.89003	9.22269	9.18878	9.26238	9.00449	9.54432	9.40778	9.25449	21681	ALY, REF1, REFBP1, THOC4
Mgat5	mannoside acetylglucosaminyltransferase 5	1.109	0.149253	0.032096	0.998787	9.7525	1	9.63246	9.7997	9.25207	9.70151	9.68579	9.72755	9.8231	9.86329	10.1503	107895	4930471A21RIK, 5330407H02RIK, AI480971, GLCNAC-TV
Slc24a2	solute carrier family 24 (sodium/potassium/calcium exchanger)_ member 2	1.10892	0.149151	0.013902	0.995827	13.9268	1	13.7102	13.8703	13.9293	13.737	13.8209	13.9396	14.1067	13.9415	14.2123	76376	2810021B17RIK, 6330417K15RIK, AI847460, NCKX2
Fxyd7	FXYD domain-containing ion transport regulator 7	1.10832	0.148378	0.034199	0.998787	8.6592	1	8.48331	8.45715	8.79255	8.27855	8.58706	8.57163	8.91278	8.91468	8.82887	57780	1110035I01RIK
Zcchc11	zinc finger_ CCHC domain containing 11	1.10806	0.148038	0.032896	0.998787	9.3317	1	9.18775	9.26657	9.02586	9.2783	9.42578	9.63198	9.12658	9.25279	9.6735	230594	6030404K05RIK, 9230115F04RIK, PPAPD3, MKIAA0191
Kazald1	Kazal-type serine peptidase inhibitor domain 1	1.10792	0.147859	0.015396	0.998787	5.1965	2	4.82634	5.0251	5.04234	4.53828	5.10759	5.4748	5.57628	5.67445	5.46466	107250	AI842353, BONO1, IGFBP-RP10
Mdn1	midasin homolog (yeast)	1.10724	0.146965	0.03532	0.998787	10.6906	1	10.6113	10.4258	10.2115	10.8638	10.764	10.8988	10.4931	10.878	10.9093	100019	4833432B22RIK, A130070M06, AA958993, D4ABB1E, GM135
4933439C10Rik	RIKEN cDNA 4933439C10 gene	1.10717	0.146882	0.033808	0.998787	6.508	2	5.93087	6.12029	6.47031	6.5741	6.47571	6.77713	6.61301	6.87689	6.63652	74476	2610028M21RIK
Slc36a4	solute carrier family 36 (proton/amino acid symporter)_ member 4	1.10716	0.14686	0.017555	0.998787	8.8986	1	8.80528	8.79072	8.66149	8.89199	9.02077	9.05204	9.01522	8.84783	8.98196	234967	6330573I15RIK, PAT4
Taf1	TAF1 RNA polymerase II_ TATA box binding protein (TBP)-associated factor	1.10715	0.146847	0.002205	0.624675	11.4205	1	11.3327	11.334	11.306	11.3254	11.5738	11.5479	11.3866	11.4134	11.5369	270627	AU015687, B430306D02RIK, CCG-1, CCG1, KAT4, N-TAF1, TAFII250, TAF2A, P250
Dcx	doublecortin	1.10696	0.146607	0.022126	0.998787	9.2197	1	9.11292	9.07025	9.03039	9.19755	9.15754	9.31256	9.15312	9.40585	9.4903	13193	DBCT
Tenm1	teneurin transmembrane protein 1	1.1068	0.146397	0.036961	0.998787	10.0067	1	10.0063	9.81895	9.43566	10.1002	10.1356	10.0107	9.9907	10.0271	10.3761	23963	ODZ1, ODZ2, TCAP-1, TEN-M1, TEN-1
Tmem86a	transmembrane protein 86A	1.10677	0.146358	0.035301	0.998787	7.6161	2	7.39561	7.36928	7.61468	7.53226	7.77533	7.57198	7.84697	7.69173	7.73795	67893	1810054O13RIK, AI414959, AW742698
Fmc1	RIKEN cDNA 1110001J03 gene	1.10625	0.145673	0.040318	0.998787	7.1135	2	6.74585	6.84893	7.08073	7.10824	7.24004	7.11539	7.45728	7.29165	7.09929	66117	FMC1, 1110001J03RIK
Dpysl3	dihydropyrimidinase-like 3	1.10574	0.145017	0.006937	0.886837	10.7795	1	10.8189	10.6199	10.6173	10.6576	10.7561	10.8113	10.9394	10.9186	10.8431	22240	CRMP-4, DRP-3, TUC4, ULIP-1, ULIP, ULIP1
Btaf1	BTAF1 RNA polymerase II_ B-TFIID transcription factor-associated_ (Mot1 homolog_ S. cerevisiae)	1.10573	0.145005	0.026842	0.998787	9.8239	1	9.58381	9.65724	9.79758	9.76925	9.98983	10.0383	9.60166	9.87453	10.0287	107182	AI414500, AI447930, E430027O22RIK, TAF170
Lrp1b	low density lipoprotein-related protein 1B (deleted in tumors)	1.10573	0.144998	0.020964	0.998787	10.6489	1	10.5397	10.4224	10.3992	10.7559	10.8718	10.7104	10.5608	10.7311	10.7809	94217	9630004P12RIK, LRP-DIT
Slco4c1	solute carrier organic anion transporter family_ member 4C1	1.10546	0.144641	0.012571	0.989286	4.9151	2	4.53028	4.43818	4.89122	4.23179	5.25941	5.14627	5.523	5.1536	4.99939	227394	9530051F04, C330017E21RIK, OATP-H, OATP-M1, OATP4C1, OATPX, PRO2176, SLC21A20, OATP-R
Alms1	Alstrom syndrome 1	1.10538	0.144536	0.041569	0.998787	8.0859	2	8.24381	7.71397	7.53407	8.05556	8.34118	8.3927	7.88442	8.19143	8.23317	236266	BBB
Strbp	spermatid perinuclear RNA binding protein	1.1051	0.144178	0.017698	0.998787	12.4622	1	12.2999	12.4319	12.433	12.2406	12.394	12.3777	12.6792	12.5199	12.7149	20744	6430510M02RIK, AI852513, C230082I21RIK, C86322, SPNR
5031425E22Rik	RIKEN cDNA 5031425E22 gene	1.10504	0.144103	0.041996	0.998787	6.9948	2	6.919	6.86249	6.73729	6.88759	6.99162	7.09642	7.19305	7.18738	7.11089	269630	-
Zhx3	zinc fingers and homeoboxes 3	1.10495	0.14398	0.038753	0.998787	9.5455	1	9.31481	9.40502	9.23058	9.64654	9.64156	9.62703	9.50535	9.42317	9.98684	320799	1810059C13RIK, 4932418O04RIK, 9530010N21RIK, TIX1, MKIAA0395
Gng12	guanine nucleotide binding protein (G protein)_ gamma 12	1.10493	0.143952	0.042605	0.998787	8.7475	1	8.55775	8.84294	8.64387	8.26193	8.68754	8.70597	9.12658	9.09842	8.63367	14701	2010305F15RIK, AA536815, AI115529, AI314170, AI842738
Snrnp70	small nuclear ribonucleoprotein 70 (U1)	1.10463	0.143564	0.019258	0.998787	11.9357	1	11.7296	11.7215	11.8598	11.9798	11.9295	12.1514	11.7969	12.1072	12.0758	20637	2700022N21RIK, 3200002N22RIK, AI325098, R74807, RNU1P70, RNULP70, SNRP70, SRNP70, U1-70, U1-70K
Blnk	B cell linker	1.10439	0.143256	0.018322	0.998787	5.9018	2	5.65759	5.70464	5.60051	5.26139	5.79496	5.4748	6.66313	6.34189	6.23163	17060	BASH, BCA, LY-57, LY57, LYW-57, SLP-65
Ankrd26	ankyrin repeat domain 26	1.10427	0.143099	0.041899	0.998787	9.849	1	9.74647	9.63371	9.52982	9.88641	9.69081	10.0308	9.63343	10.0508	10.2792	232339	5730521P14RIK, BC008111, MKIAA1074
Sbno2	strawberry notch homolog 2 (Drosophila)	1.1042	0.142995	0.033852	0.998787	8.1165	2	8.15602	7.76539	8.00351	8.03614	8.24439	8.20621	8.29131	8.17335	8.1513	216161	BC019206, F730040C21, SNO, STNO
Clstn2	calsyntenin 2	1.10415	0.14294	0.036599	0.998787	10.3734	1	10.3208	10.3958	10.1874	10.0563	10.3389	10.2114	10.7422	10.6195	10.3701	64085	2900042C18RIK, AI448973, CSTN2, CS2, CST-2, MKIAA4134
Ift122	intraflagellar transport 122	1.10409	0.142858	0.008647	0.918796	9.7235	1	9.58579	9.68038	9.63167	9.60595	9.88865	9.78495	9.85714	9.69285	9.76626	81896	C86139, WDR10, SOPB
Rnf152	ring finger protein 152	1.10397	0.142703	0.038068	0.998787	8.5541	1	8.56579	8.45715	8.53655	8.103	8.73041	8.75518	8.47438	8.60298	8.69274	320311	A930029B02RIK
Gnb4	guanine nucleotide binding protein (G protein)_ beta 4	1.10391	0.142621	0.008523	0.918796	11.5667	1	11.2878	11.5144	11.5584	11.4963	11.7115	11.5735	11.5583	11.6537	11.7055	14696	6720453A21RIK, G(BETA)4
Spsb1	splA/ryanodine receptor domain and SOCS box containing 1	1.10368	0.142326	0.029859	0.998787	6.5796	2	6.00369	6.59654	6.62202	5.89972	6.76931	6.67853	7.16723	6.30913	6.85914	74646	1110014L01RIK, 4930422J18RIK, AI596360, AI854583, SSB-1, SSB1
Psmd11	proteasome (prosome_ macropain) 26S subunit_ non-ATPase_ 11	1.10367	0.142314	0.003037	0.728058	10.6055	1	10.493	10.4708	10.4916	10.5918	10.6527	10.6187	10.7038	10.655	10.7525	69077	1700089D09RIK, 1810019E17RIK, 2610024G20RIK, 2810055C24RIK, C78232, P44.5, S9
Pfkfb4	6-phosphofructo-2-kinase/fructose-2_6-biphosphatase 4	1.10346	0.142035	0.044487	0.998787	7.3994	2	7.56559	7.32099	7.19	6.70285	7.60859	7.67147	7.48541	7.49463	7.4121	270198	C230090D14
Oacyl	O-acyltransferase like	1.10346	0.142034	0.024794	0.998787	5.8574	2	5.32016	5.47681	5.39113	5.98323	5.84383	5.74221	6.04172	6.49535	6.21023	319888	5330437I02RIK, ACYL3
Ddah1	dimethylarginine dimethylaminohydrolase 1	1.10344	0.142012	0.040849	0.998787	9.3928	1	9.56989	9.1826	9.1308	9.11202	9.42578	9.5172	9.67525	9.59774	9.20665	69219	2410006N07RIK, 2510015N06RIK, AI987801, AW050362
C330027C09Rik	RIKEN cDNA C330027C09 gene	1.10332	0.141845	0.032196	0.998787	6.0284	2	5.65759	5.8203	6.00196	5.64151	5.76989	6.25113	6.58728	6.24131	6.1885	224171	AA408511, AU018569, CIP2A, KIAA1524
6530402F18Rik	RIKEN cDNA 6530402F18 gene	1.10326	0.141775	0.036415	0.998787	8.2868	2	7.82199	8.41176	8.37504	7.33974	8.20284	8.10069	8.6709	8.51237	8.70427	76220	MKIAA1857
Pls3	plastin 3 (T-isoform)	1.10303	0.141476	0.042186	0.998787	11.8714	1	11.643	11.9462	11.9082	11.374	11.8428	11.8218	12.2895	11.9557	11.8977	102866	AI115446, AL024105
Grin2a	glutamate receptor_ ionotropic_ NMDA2A (epsilon 1)	1.10303	0.141469	0.039983	0.998787	8.499	1	8.12915	8.22498	7.9567	8.70171	8.50966	8.0767	8.71017	8.67223	9.12893	14811	GLUN2A, NMDAR2A, NR2A
C1galt1	core 1 synthase_ glycoprotein-N-acetylgalactosamine 3-beta-galactosyltransferase_ 1	1.10299	0.141414	0.045867	0.998787	6.6267	2	6.43081	6.32999	6.50976	6.56057	6.95872	6.6133	6.66313	6.74841	6.84532	94192	2210410E06RIK, AV284120, T-SYNTHASE
Zfpm2	zinc finger protein_ multitype 2	1.10291	0.141315	0.028834	0.998787	5.8396	2	5.85418	5.47681	5.73973	5.15736	5.98123	6.28503	6.3011	5.82105	5.81591	22762	B330005D23RIK, FOG-2, FOG2
Sqle	squalene epoxidase	1.1028	0.14117	0.033467	0.998787	10.3071	1	10.1469	10.2331	10.3301	10.0296	10.3011	10.2802	10.6827	10.4515	10.2189	20775	AI323792
Atp2b4	ATPase_ Ca++ transporting_ plasma membrane 4	1.10264	0.140964	0.021506	0.998787	13.1263	1	12.9478	13.142	12.9401	13.0383	12.9859	13.0884	13.394	13.2127	13.3149	381290	PMCA4
1700029J07Rik	RIKEN cDNA 1700029J07 gene	1.10251	0.140789	0.026151	0.998787	5.7737	2	5.53192	5.3284	5.14612	5.85608	5.91417	6.35054	5.70148	5.77382	6.1885	69479	-
Tet1	tet methylcytosine dioxygenase 1	1.10248	0.140747	0.039716	0.998787	8.14	2	7.84199	8.09893	7.96145	8.14893	8.07563	8.17038	8.25908	8.41569	8.25424	52463	2510010B09RIK, AA517754, BB001228, CXXC6, D10ERTD17E, LCX, MKIAA1676
Faim	Fas apoptotic inhibitory molecule	1.10219	0.140371	0.043069	0.998787	7.8817	2	7.94419	7.69136	7.77437	7.59334	7.85498	8.15671	8.03951	7.89301	7.95938	23873	-
Flna	filamin_ alpha	1.10211	0.140266	0.046821	0.998787	9.2228	1	9.08242	8.82574	9.00761	9.35084	9.22135	9.29395	9.00796	9.60282	9.46341	192176	ABP-280, DILP2, F730004A14RIK, FLN1, GENA 379, FILAMIN-1
Eml6	echinoderm microtubule associated protein like 6	1.1021	0.140259	0.010932	0.972562	9.7305	1	9.64009	9.6118	9.5218	9.75298	9.77354	9.82728	9.77974	9.78059	9.86715	237711	2900083P10RIK, C230094A16RIK, EMAP-6
Apc	adenomatosis polyposis coli	1.10207	0.140221	0.00195	0.601959	12.9318	1	12.8534	12.9002	12.7356	12.8732	12.972	13.0022	13.0093	12.9308	13.0823	11789	AI047805, AU020952, AW124434, CC1, MIN, MAPC
Sik1	salt inducible kinase 1	1.10198	0.1401	0.043435	0.998787	9.1092	1	9.24394	9.09917	8.68466	8.82849	9.12083	9.04216	9.27093	9.23546	9.35299	17691	MSK, SIK, SNF1LK
Rnpc3	RNA-binding region (RNP1_ RRM) containing 3	1.10186	0.139945	0.047808	0.998787	7.9296	2	7.53316	7.71397	7.54676	8.13986	7.98049	8.31278	7.83061	8.29542	7.82502	67225	2810441O16RIK, AI447568, C030014B17RIK
Ryr3	ryanodine receptor 3	1.10173	0.139769	0.043187	0.998787	11.2159	1	11.0166	10.9839	10.9275	11.3702	11.3201	11.3439	10.9324	11.3664	11.5379	20192	AI851294, C230090H21, RYR-3
B230209E15Rik	RIKEN cDNA B230209E15 gene	1.10172	0.139761	0.048824	0.998787	9.5869	1	9.19035	9.45733	9.32943	9.7092	9.3559	9.66937	9.54432	9.74276	10.0901	319752	-
Crot	carnitine O-octanoyltransferase	1.10144	0.139386	0.049352	0.998787	7.4439	2	7.30247	7.16563	7.3507	7.37881	7.64352	7.6259	7.65599	7.6661	7.15636	74114	1200003H03RIK
Fads2	fatty acid desaturase 2	1.10137	0.139303	0.04946	0.998787	8.9326	1	9.08522	8.49681	8.65271	8.83412	9.09078	8.67434	9.02962	9.30771	9.05882	56473	2900042M13RIK, FADSD2
Satb1	special AT-rich sequence binding protein 1	1.10132	0.139236	0.031531	0.998787	9.6754	1	9.0908	9.51641	9.85742	8.91344	9.77354	9.69796	10.2078	9.88568	9.72535	20230	2610306G12RIK, AW413156
Pde7a	phosphodiesterase 7A	1.10132	0.139228	0.031263	0.998787	8.8645	1	8.62084	8.79779	8.72153	8.87022	8.99125	9.1123	8.97858	8.85352	8.80051	18583	AU015378, AW047537
Cbln1	cerebellin 1 precursor protein	1.10118	0.139053	0.036537	0.998787	6.8661	2	7.10701	6.42442	6.82331	5.85608	7.0656	7.08684	7.14976	6.89907	7.05195	12404	AI323299
9430041J12Rik	RIKEN cDNA 9430041J12 gene	1.10109	0.138927	0.01263	0.989286	4.8116	2	4.24004	4.28552	4.6769	4.3623	4.84492	4.99059	5.04468	5.03842	5.66675	77323	-
Akap13	A kinase (PRKA) anchor protein 13	1.10102	0.138838	0.048613	0.998787	8.77	1	8.5975	8.70301	8.30576	8.86747	8.626	8.72462	8.93334	9.06447	8.98826	75547	1700026G02RIK, 5730522G15RIK, 5830460E08RIK, AKAP-LBC, BRX, HT31, LBC, PROTO-LB, PROTO-LBC
Kalrn	kalirin_ RhoGEF kinase	1.10098	0.138783	0.006482	0.878191	13.1382	1	12.9947	13.1379	13.021	13.0228	13.1467	13.1275	13.296	13.1298	13.3303	545156	2210407G14RIK, AV235988, DUET, E530005C20RIK, GM539, HAPIP, TRAD
Pgm1	phosphoglucomutase 1	1.10095	0.138753	0.028347	0.998787	5.4999	2	5.20135	5.3284	5.04234	5.32679	5.49183	6.02903	5.67729	5.42217	5.95109	66681	3230402E02RIK, PGM-1, PGM2
Usp53	ubiquitin specific peptidase 53	1.10092	0.138715	0.049484	0.998787	6.6719	2	6.18161	6.64441	6.40207	6.72728	6.83121	6.69123	6.89051	6.77263	6.88638	99526	AA939927, PHXR3, SP6, MKIAA1350
Fam241b	NA	1.10073	0.138457	0.027552	0.998787	8.8373	1	8.61697	8.8292	8.72712	8.75019	8.82168	8.80277	9.00554	9.01456	8.9468	-233	NA
Pard3b	par-3 family cell polarity regulator beta	1.10069	0.138413	0.041063	0.998787	6.3562	2	6.43081	6.00278	6.02028	6.06217	6.59471	6.59989	6.02265	6.55244	6.80305	72823	1810008K04RIK, 2010002N16RIK, 2810455B10RIK, ALS2CR19, PAR3B, PAR3L, PAR3BETA
Sult2b1	sulfotransferase family_ cytosolic_ 2B_ member 1	1.10064	0.138345	0.048386	0.998787	6.9999	2	6.48268	6.87592	6.59782	7.20708	7.31994	7.05772	7.26784	7.11342	6.95233	54200	AI326997, BB173635, ST2B1, SULT2B
Sh3pxd2a	SH3 and PX domains 2A	1.10059	0.138276	0.02962	0.998787	12.0985	1	12.041	12.0554	11.7276	12.1045	12.3545	12.2375	11.9933	12.0838	12.2069	14218	2310014D11RIK, AA589508, AI256723, AI413738, C230050L11, EG329070, FISH, GM5098, SH3MD1, TSK5, TKS5
Impg1	interphotoreceptor matrix proteoglycan 1	1.10059	0.138275	0.041936	0.998787	6.9142	2	6.61252	6.84893	6.48358	6.80966	6.94758	7.12478	6.45128	7.42755	7.29498	63859	A930015H12RIK, IMP150, SPACR
Spred2	sprouty-related_ EVH1 domain containing 2	1.10045	0.1381	0.029249	0.998787	9.6831	1	9.49188	9.64944	9.48928	9.66246	9.65873	9.82584	9.579	9.77909	9.95984	114716	C79158
Zfc3h1	zinc finger_ C3H1-type containing	1.10007	0.137601	0.024323	0.998787	10.0927	1	9.91011	9.95962	9.93192	10.1428	10.1356	10.1122	10.0126	10.2419	10.3396	216345	BC033596, CCDC131, PSRC2
Tmem159	transmembrane protein 159	1.09986	0.137322	0.033208	0.998787	6.0822	2	5.82768	5.90135	5.78331	5.78804	5.93687	5.98845	6.80381	6.49535	6.0265	233806	8430420C20RIK
Ankrd27	ankyrin repeat domain 27 (VPS9 domain)	1.09984	0.137295	0.045439	0.998787	8.9293	1	8.91318	8.94523	8.85004	8.47886	8.98582	8.82887	9.19844	9.06693	9.01628	245886	AA408090, BC016493, D330003H11RIK, VARP
Hmgcr	3-hydroxy-3-methylglutaryl-Coenzyme A reductase	1.0998	0.137235	0.02589	0.998787	11.6938	1	11.6703	11.5192	11.6722	11.487	11.6263	11.6417	12.017	11.7913	11.7526	15357	HMG-COAR, RED
Timeless	timeless circadian clock 1	1.09953	0.136891	0.036711	0.998787	5.8287	2	5.56438	5.95295	5.52551	5.26139	5.74437	6.10693	6.25283	6.09527	5.89853	21853	C77407, DEBT69, TIM
Setd2	SET domain containing 2	1.09941	0.136728	0.046357	0.998787	11.5018	1	11.4962	11.4201	11.155	11.416	11.8024	11.66	11.2962	11.3469	11.7896	235626	4921524K10RIK, BC031601, KMT3A
Adgrv1	adhesion G protein-coupled receptor V1	1.09913	0.136365	0.009685	0.971753	5.2358	2	4.77179	4.70219	3.81854	5.32679	5.8911	5.76642	4.79785	5.62207	5.63498	110789	FRINGS, GPR98, MASS1, MGR1, VLGR1
2310009A05Rik	RIKEN cDNA 2310009A05 gene	1.0991	0.136328	0.04643	0.998787	6.2733	2	5.71655	5.8203	6.22377	6.4027	6.58036	6.50238	6.36306	6.37391	6.4112	66364	5031420N21RIK
Sema5a	sema domain_ seven thrombospondin repeats (type 1 and type 1-like)_ transmembrane domain (TM) and short cytoplasmic domain_ (semaphorin) 5A	1.09897	0.136146	0.022264	0.998787	9.9984	1	10.0268	9.96277	9.83818	9.75744	10.0818	10.1936	9.93059	10.0607	10.0959	20356	5930434A13, 9130201M22RIK, AI464145, SEMAF, SEMF
Kmt2a	lysine (K)-specific methyltransferase 2A	1.09874	0.135847	0.045587	0.998787	11.3248	1	11.2409	11.1333	11.0508	11.3726	11.3163	11.4851	11.0606	11.4678	11.6756	214162	6430520K01, ALL-1, ALL1, CXXC7, HRX, HTRX1, MLL, MLL1, MKIAA4050
Cfap44	cilia and flagella associated protein 44	1.0987	0.135794	0.028607	0.998787	5.8859	2	5.93087	5.07253	5.52551	5.69203	5.8911	6.36647	5.67729	5.97514	6.53688	212517	6330444M21RIK, D16ERTD642E, GM1750, WDR52
Cntn4	contactin 4	1.0982	0.135136	0.04837	0.998787	9.8915	1	9.57786	9.86176	10.0016	9.59604	9.87108	9.96438	10.2545	9.8276	9.96304	269784	9630050B05, AXCAM, BIG-2
Tbc1d19	TBC1 domain family_ member 19	1.09778	0.134587	0.034172	0.998787	8.9071	1	8.64	8.90976	8.86025	8.79132	8.89887	9.15188	8.93079	8.97856	8.97563	67249	2810453K03RIK
Setbp1	SET binding protein 1	1.09733	0.133996	0.049241	0.998787	9.7449	1	9.60542	9.71629	9.47107	9.69997	9.67739	9.62372	9.83408	9.80575	10.1726	240427	C130092E12, SEB, MKIAA0437
Triobp	TRIO and F-actin binding protein	1.0971	0.133697	0.013704	0.995092	5.0378	2	4.97862	4.11478	4.62994	4.59247	4.84492	5.66706	4.84204	5.79762	5.42805	110253	AI428493, EST478828, TARA, MKIAA1662
Stxbp5l	syntaxin binding protein 5-like	1.09663	0.133071	0.007934	0.886837	12.4498	1	12.2605	12.4336	12.3741	12.3723	12.5682	12.3845	12.6063	12.5394	12.4771	207227	9430094L02, A830015P08RIK, LLGL4, T2DM1, T2MD1, TOMOSYN-2
Trpm7	transient receptor potential cation channel_ subfamily M_ member 7	1.09638	0.132744	0.020444	0.998787	9.9251	1	9.82392	9.78909	9.81737	9.89452	9.98439	10.1356	9.89171	10.0778	9.88414	58800	2310022G15RIK, 4833414K03RIK, 5033407O22RIK, CHAK, CHAK1, LTRPC-7, LTPR7, LTRPC7, TRPPLIK
BC051226	cDNA sequence BC051226	1.09538	0.131425	0.041897	0.998787	5.5375	2	5.28163	5.40452	4.93051	5.53484	5.79496	5.83669	5.57628	5.67445	5.84398	407803	-
Eif3a	eukaryotic translation initiation factor 3_ subunit A	1.09487	0.130758	0.040345	0.998787	12.9826	1	12.987	12.9252	12.8171	12.7773	13.1086	13.2366	12.7724	12.9417	13.1942	13669	A830012B05RIK, CSMA, EIF3, EIF3S10, MKIAA0139
Elp4	elongation protein 4 homolog (S. cerevisiae)	1.09478	0.130645	0.026519	0.998787	9.1178	1	8.97787	8.99839	9.088	9.03094	9.22597	9.16104	9.30092	9.07912	9.18761	77766	A330107A17RIK, PAXNEB
Gse1	genetic suppressor element 1	1.09421	0.129893	0.03446	0.998787	11.7932	1	11.8398	11.7368	11.4729	11.7071	12.046	11.9255	11.7742	11.8075	11.7646	382034	2210013I18RIK, MKIAA0182
Prss35	protease_ serine 35	1.09412	0.129774	0.001536	0.54698	4.0523	2	1.63481	3.69729	3.73223	2.44551	4.10941	4.25648	5.04468	4.39428	5.04846	244954	6030424L22RIK, P3D9
Asap1	ArfGAP with SH3 domain_ ankyrin repeat and PH domain1	1.09384	0.129397	0.007313	0.886837	11.3805	1	11.2775	11.2371	11.403	11.2599	11.4121	11.3841	11.5107	11.4139	11.5037	13196	AV239055, DEF-1, DDEF1, PAP, MKIAA1249, S19
Ank2	ankyrin 2_ brain	1.09273	0.127942	0.035063	0.998787	13.4979	1	13.4893	13.4678	13.282	13.3593	13.6085	13.6251	13.394	13.4153	13.7744	109676	AI835472, AW491075, ANK-2
Prpf4b	PRP4 pre-mRNA processing factor 4 homolog B (yeast)	1.09234	0.127428	0.007761	0.886837	10.5588	1	10.415	10.436	10.4899	10.5581	10.6206	10.5671	10.6629	10.607	10.6579	19134	2610037H07, PRP4, PRP4K, PRPK, CBP143
Csmd2	CUB and Sushi multiple domains 2	1.09194	0.1269	0.036558	0.998787	10.6916	1	10.8063	10.6209	10.3556	10.5742	10.7164	10.8084	10.7711	10.7365	10.7846	329942	B230311I21, B230378I17, GM139, MKIAA1884
Slc3a2	solute carrier family 3 (activators of dibasic and neutral amino acid transport)_ member 2	1.09194	0.1269	0.019114	0.998787	10.4597	1	10.3525	10.4224	10.4166	10.2977	10.4663	10.4533	10.6559	10.4515	10.5963	17254	4F2, 4F2HC, AI314110, CD98, LY-10, LY-M10, LY10, MDU1, MGP-2HC, NACAE
Insig1	insulin induced gene 1	1.0919	0.126836	0.037324	0.998787	9.9631	1	9.91326	9.88021	9.97835	9.69069	9.93309	9.96176	10.1833	10.1079	9.97895	231070	1810013C12RIK, INSIG-1
Fstl3	follistatin-like 3	1.09183	0.126742	0.028707	0.998787	4.9748	2	4.39245	4.36387	5.04234	4.69511	4.93789	5.53239	5.25538	5.1536	5.35191	83554	E030038F23RIK, FLRG
Zc3h13	zinc finger CCCH type containing 13	1.09127	0.12601	0.038901	0.998787	11.1782	1	11.1301	11.1575	11.0379	11.0041	11.1238	11.3738	11.0838	11.1894	11.4465	67302	2600010B19RIK, 3110050K21RIK, 4930570G11RIK, C87618
Rasa3	RAS p21 protein activator 3	1.09109	0.125767	0.010548	0.971753	10.5754	1	10.5918	10.4894	10.4338	10.4568	10.6714	10.6053	10.6466	10.6952	10.5724	19414	AI326412, C86362, E130011G04, GAPIII, SCAT
Pak1	p21 protein (Cdc42/Rac)-activated kinase 1	1.09105	0.125719	0.04445	0.998787	12.9785	1	12.8438	12.9564	13.0622	12.6278	12.9923	12.9584	13.2388	13.0083	13.0446	18479	AW045634, PAK-1, PAKA
Eif4g3	eukaryotic translation initiation factor 4 gamma_ 3	1.09101	0.125667	0.015718	0.998787	13.3563	1	13.3402	13.3423	13.2602	13.1333	13.3483	13.5046	13.3417	13.3833	13.5166	230861	1500002J22RIK, 4833436O05, 4930523M17RIK, G1-419-52, EIF4GII, REPRO8
Adamts18	a disintegrin-like and metallopeptidase (reprolysin type) with thrombospondin type 1 motif_ 18	1.09095	0.125579	0.040787	0.998787	5.4803	2	5.28163	5.07253	4.6769	5.64151	5.7184	5.71759	5.54989	5.53977	6.0018	208936	9630038L21, ADAMTS21, E130314N14RIK
Ubn2	ubinuclein 2	1.09084	0.125441	0.044156	0.998787	10.4201	1	10.3232	10.3007	10.1274	10.5193	10.5339	10.5348	10.3675	10.3999	10.6198	320538	2900060J04RIK, 6030408G03RIK, BC060116, D130059P03RIK, MKIAA2030
Usp28	ubiquitin specific peptidase 28	1.09037	0.124822	0.047566	0.998787	9.4213	1	9.31003	9.23304	9.33676	9.41239	9.58159	9.42137	9.32836	9.43839	9.69099	235323	9830148O20RIK, AU022237, MKIAA1515
Nop14	NOP14 nucleolar protein	1.09026	0.124671	0.037438	0.998787	9.7896	1	9.81889	9.63963	9.58626	9.73954	9.93591	9.84869	9.6783	9.89949	9.92742	75416	2610033H07RIK, NOL14
Spata6	spermatogenesis associated 6	1.08997	0.124293	0.006773	0.885571	3.945	2	3.06507	3.81352	3.64043	2.66371	4.39826	4.11284	4.75228	4.33043	4.38681	67946	1700062C23RIK, AI790763, HASH, KRP, MASH
Ddx10	DEAD (Asp-Glu-Ala-Asp) box polypeptide 10	1.08986	0.124145	0.048423	0.998787	9.3392	1	9.12112	9.14426	9.41676	9.27001	9.46731	9.40026	9.42593	9.25494	9.51669	77591	4632415A01RIK, AI646054
Smchd1	SMC hinge domain containing 1	1.08986	0.124139	0.046002	0.998787	10.3495	1	10.2713	10.1921	10.3745	10.1721	10.5598	10.5489	10.2339	10.2783	10.4624	74355	4931400A14RIK, AW554188, MOMMED1, MKIAA0650
Sema4d	sema domain_ immunoglobulin domain (Ig)_ transmembrane domain (TM) and short cytoplasmic domain_ (semaphorin) 4D	1.08985	0.12413	0.049789	0.998787	9.4417	1	9.54368	9.32649	9.24624	9.25118	9.39946	9.58171	9.42412	9.50679	9.6558	20354	CD100, SEMACL2, SEMAJ, SEMCL2, COLL-4
Usp45	ubiquitin specific petidase 45	1.08976	0.124012	0.043929	0.998787	10.4701	1	10.2701	10.5804	10.2825	10.3546	10.5076	10.6781	10.5935	10.3744	10.5384	77593	3110003C05RIK, 4930550B20RIK, AI843191, GCAP7
C130071C03Rik	RIKEN cDNA C130071C03 gene	1.08948	0.123637	0.045855	0.998787	5.77	2	4.87891	5.44112	5.52551	5.9628	5.58101	5.85937	6.02265	6.20616	6.21023	320203	2810449C10RIK
Dclk1	doublecortin-like kinase 1	1.08947	0.123631	0.018813	0.998787	14.793	1	14.6589	14.7486	14.7782	14.6459	14.7954	14.7189	15.0072	14.8278	14.9181	13175	1700113D08RIK, 2810480F11RIK, AI836758, CLICK-I, CPG16, DCAMKL1, DCL, DCLK, MKIAA0369
Cog1	component of oligomeric golgi complex 1	1.08939	0.123521	0.012557	0.989286	10.3432	1	10.3756	10.2371	10.2125	10.2213	10.3974	10.4336	10.4149	10.3585	10.4246	16834	6030445I15, LDLB, MKIAA1381
Polq	polymerase (DNA directed)_ theta	1.08887	0.122838	0.045799	0.998787	5.6387	2	5.53192	5.51165	4.93051	5.44932	5.55189	5.4748	5.81666	5.97514	6.33413	77782	A430110D14RIK
Tmem125	transmembrane protein 125	1.08877	0.122705	0.020219	0.998787	4.641	2	4.15734	4.20268	4.31064	4.29852	5.02524	5.41481	4.38515	5.22557	4.59931	230678	6330530A05RIK, AV223516
Smg1	SMG1 homolog_ phosphatidylinositol 3-kinase-related kinase (C. elegans)	1.08873	0.122647	0.035499	0.998787	11.4695	1	11.3262	11.3461	11.2748	11.5602	11.5905	11.6376	11.3631	11.5663	11.5141	233789	2610207I05RIK, 5430435M13RIK, C130002K18RIK, MKIAA0421
Kdm4a	lysine (K)-specific demethylase 4A	1.08837	0.122174	0.030782	0.998787	11.4569	1	11.4206	11.4161	11.2169	11.4202	11.6642	11.585	11.3857	11.4557	11.5076	230674	D4ERTD222E, JHDM3A, JMJD2, JMJD2A, MKIAA0677
Dido1	death inducer-obliterator 1	1.08798	0.121648	0.023439	0.998787	10.5253	1	10.3385	10.5122	10.3583	10.5505	10.6398	10.6269	10.5018	10.6036	10.5724	23856	6720461J16RIK, D130048F08RIK, DATF-1, DIO-1, DATF1, DIDO
Ptgs2	prostaglandin-endoperoxide synthase 2	1.08771	0.121296	0.031015	0.998787	6.3452	2	6.05027	6.3685	6.02028	5.29446	6.24046	5.96772	7.36188	6.80823	6.1885	19225	COX2, COX-2, PES-2, PGHS-2, PHS II, PHS-2, PGHS2, TIS10, GRIPGHS
Ccdc88a	coiled coil domain containing 88A	1.08771	0.121295	0.029824	0.998787	11.0314	1	10.834	10.9462	10.9396	11.0568	11.0437	11.0817	11.001	11.0753	11.2696	108686	A430106J12RIK, AI848406, APE, C130096N06RIK, C330012F17RIK, D130005J21RIK, GIRDIN, GIV, GRDN, HKRP1
Tubb4a	tubulin_ beta 4A class IVA	1.0876	0.12115	0.040537	0.998787	13.8909	1	13.9066	13.8152	13.8728	13.5945	13.8558	13.8415	14.1305	13.9835	13.9604	22153	AI325297, M(BETA)4, TUBB, TUBB4
Zfp595	zinc finger protein 595	1.08754	0.121066	0.03162	0.998787	5.2913	2	4.92962	4.11478	4.85082	5.53484	5.55189	5.69255	5.11838	5.53977	5.87151	218314	A230042K10RIK, RSLCAN23
Gtf2b	general transcription factor IIB	1.08732	0.120782	0.037411	0.998787	9.1292	1	8.93507	9.09055	9.05504	9.09334	9.20039	9.15647	9.27899	9.21351	9.13463	229906	-
A830010M20Rik	RIKEN cDNA A830010M20 gene	1.08726	0.120703	0.007691	0.886837	11.8627	1	11.7386	11.8547	11.7726	11.7746	11.9408	11.9059	11.9362	11.8228	11.9995	231570	AI849226, KIAA1107, MKIAA1107
Tbc1d30	TBC1 domain family_ member 30	1.08718	0.120594	0.02428	0.998787	10.4962	1	10.3641	10.4063	10.4278	10.4559	10.5698	10.6442	10.4661	10.4449	10.6638	74694	4930505D03RIK
Nt5dc3	5'-nucleotidase domain containing 3	1.087	0.120352	0.023286	0.998787	11.6435	1	11.531	11.6393	11.5725	11.5026	11.6557	11.6199	11.8253	11.8089	11.6056	103466	AU040402, AW540062, C630002B14RIK, TU12B1-TY
Aacs	acetoacetyl-CoA synthetase	1.08679	0.120074	0.045275	0.998787	10.0748	1	10.0136	9.97218	10.0626	9.89721	10.078	10.086	10.3665	10.1031	10.059	78894	2210408B16RIK, SUR5
Cat	catalase	1.08634	0.119476	0.045261	0.998787	9.2431	1	9.07117	9.24861	9.22861	9.07205	9.32396	9.26451	9.41866	9.22013	9.32588	12359	2210418N07, CAS-1, CAS1, CS-1
Bcl9	B cell CLL/lymphoma 9	1.08625	0.119355	0.033375	0.998787	10.4362	1	10.3721	10.4451	10.2382	10.3517	10.3346	10.561	10.494	10.5085	10.5922	77578	2610202E01RIK, 8030475K17RIK, A330041G23RIK, GM130
Atp11b	ATPase_ class VI_ type 11B	1.08617	0.119253	0.038262	0.998787	10.0641	1	9.83061	9.93577	10.0154	10.1211	10.1158	10.1757	10.1442	10.1945	10.0164	76295	1110019I14RIK, ATPIF, ATPIR, MKIAA0956
Eps15	epidermal growth factor receptor pathway substrate 15	1.08603	0.11907	0.036123	0.998787	11.7045	1	11.5695	11.7927	11.5872	11.5184	11.6815	11.7782	11.9082	11.7931	11.6702	13858	2410112D09RIK
Fnbp1l	formin binding protein 1-like	1.08598	0.118998	0.038244	0.998787	11.8281	1	11.5238	11.77	11.826	11.8314	11.8177	12.0176	11.8178	11.9015	11.9027	214459	2610318I01RIK, AW548221, TOCA1, TOCA-1
Brd9	bromodomain containing 9	1.08571	0.11864	0.045927	0.998787	9.9608	1	9.98395	9.82068	9.8343	9.85904	9.87402	10.0666	10.1275	10.1385	9.91093	105246	AL022779
Fam161a	family with sequence similarity 161_ member A	1.08556	0.118438	0.027774	0.998787	4.9837	2	3.65306	4.92529	4.31064	5.12095	4.93789	5.35221	5.15387	5.45248	5.50037	73873	4930430E16RIK
Rev3l	REV3-like_ catalytic subunit of DNA polymerase zeta RAD54 like (S. cerevisiae)	1.08522	0.117986	0.036776	0.998787	10.4003	1	10.4195	10.3241	10.1995	10.3209	10.4876	10.5304	10.335	10.3882	10.5692	19714	REV, REV3, SEZ4
Nfkbiz	nuclear factor of kappa light polypeptide gene enhancer in B cells inhibitor_ zeta	1.08468	0.117268	0.045732	0.998787	5.244	2	4.87891	5.24805	4.58139	5.0836	5.46083	5.92535	5.38048	5.56773	4.9486	80859	AA408868, INAP, MAIL
Nexmif	NA	1.08436	0.116845	0.011085	0.972562	10.935	1	10.862	10.8601	10.8034	10.9165	11.012	10.9915	11.0554	10.9913	10.9102	-394	NA
Kat6b	K(lysine) acetyltransferase 6B	1.08389	0.116218	0.047141	0.998787	10.8551	1	10.6952	10.8593	10.6799	10.8416	10.9081	10.8843	10.8637	10.8005	11.1227	54169	AI507552, B130044K16RIK, MYST-4, MORF, MYST4, MKIAA0383, QKF, QUERKOPF
P2rx7	purinergic receptor P2X_ ligand-gated ion channel_ 7	1.08368	0.115937	0.02883	0.998787	5.1326	2	5.15947	4.02118	4.53115	5.00586	5.067	5.98845	4.88491	5.32722	5.66675	18439	AI467586, P2X(7), P2X7R
Spire1	spire homolog 1 (Drosophila)	1.08364	0.115883	0.011884	0.989286	11.3256	1	11.2168	11.3593	11.2298	11.1963	11.4146	11.3196	11.395	11.4105	11.3726	68166	6030430B19RIK, AI415299, AU022898, AW550622, SPIR-1
9430091E24Rik	RIKEN cDNA 9430091E24 gene	1.08353	0.115742	0.031217	0.998787	4.7201	2	3.65306	4.64058	4.24981	4.69511	4.63881	5.07053	4.84204	5.32722	5.18639	434350	-
Fam228b	family with sequence similarity 228_ member B	1.08343	0.115607	0.045045	0.998787	4.8725	2	4.46301	4.70219	4.58139	4.59247	5.39677	5.14627	4.84204	4.82333	5.39048	207921	A830093I24RIK
Chst8	carbohydrate (N-acetylgalactosamine 4-0) sulfotransferase 8	1.08321	0.115312	0.041607	0.998787	5.8491	2	5.62719	5.67421	5.8463	4.69511	5.84383	5.71759	6.37814	6.67318	5.60248	68947	1500011J21RIK, AI426009
Mia2	melanoma inhibitory activity 2	1.08275	0.1147	0.04589	0.998787	9.4594	1	9.53346	9.32404	9.34042	9.31301	9.52089	9.58001	9.55763	9.49227	9.46115	338320	-
Polr1a	polymerase (RNA) I polypeptide A	1.0824	0.114229	0.041043	0.998787	10.3424	1	10.2552	10.2081	10.1598	10.416	10.4702	10.4289	10.39	10.2909	10.4373	20019	194KDA, 3010014K16RIK, RPA194, RPO1-4, MRPA1
Pdlim1	PDZ and LIM domain 1 (elfin)	1.08237	0.1142	0.015365	0.998787	6.0332	2	3.87632	5.8203	6.38802	4.3623	6.41232	6.18083	6.53441	6.07593	6.71461	54132	CLP36, CLIM1, MCLIM1
Luc7l3	LUC7-like 3 (S. cerevisiae)	1.08228	0.114077	0.025814	0.998787	11.6081	1	11.4562	11.516	11.5895	11.5632	11.5784	11.7212	11.6238	11.7998	11.5994	67684	3300001P08RIK, LUC7A
Aifm1	apoptosis-inducing factor_ mitochondrion-associated 1	1.0816	0.113167	0.033568	0.998787	9.5082	1	9.47063	9.42343	9.42022	9.41615	9.52277	9.59191	9.51732	9.56863	9.64188	26926	AIF, AIFSH2, HQ, PDCD8
Ythdf1	YTH domain family 1	1.08142	0.112933	0.042833	0.998787	11.0157	1	10.9719	10.9955	10.9611	10.8155	11.0957	11.2386	11.0143	11.068	10.9487	228994	2210410K23RIK, 8030473O16
Spag5	sperm associated antigen 5	1.08128	0.112736	0.042954	0.998787	4.9378	2	4.92962	4.43818	3.97706	4.96536	5.32972	5.38385	4.84204	5.39121	5.04846	54141	AI874642, D11BHM180E, DEEPEST, MAP126, MASTRIN, S17
Tanc2	tetratricopeptide repeat_ ankyrin repeat and coiled-coil containing 2	1.08071	0.111985	0.046589	0.998787	13.2625	1	13.1973	13.2264	13.0197	13.2786	13.3913	13.3079	13.1705	13.2722	13.4555	77097	3526402J09RIK, 5730590C14RIK
Dkk3	dickkopf homolog 3 (Xenopus laevis)	1.08057	0.111792	0.023628	0.998787	10.3059	1	9.35711	10.3007	10.2284	8.73822	10.3228	10.1992	11.1324	10.6019	10.646	50781	AW061014, C87148
Bclaf1	BCL2-associated transcription factor 1	1.08012	0.11119	0.018275	0.998787	12.0348	1	11.8456	12.0173	12.0095	11.9734	12.0313	12.1502	12.1471	12.0716	12.0467	72567	2610102K23RIK, 2700025J07RIK, 2810454G14RIK, 5730534O06RIK, AI450190, AW556225, BTF, MKIAA0164
Smoc2	SPARC related modular calcium binding 2	1.07949	0.110353	0.005725	0.870338	5.0657	2	3.9762	4.92529	4.58139	1.87511	5.63755	4.66974	6.39307	4.95619	5.53522	64074	1700056C05RIK, 5430426J21RIK, SMOC2L
Col6a5	collagen_ type VI_ alpha 5	1.07918	0.109941	0.028544	0.998787	4.3726	2	4.15734	3.69729	3.43719	4.42337	4.63881	4.9489	4.26046	4.72743	4.9486	665033	COL29A1, EG665033, GM7455
Siah3	seven in absentia homolog 3 (Drosophila)	1.0789	0.109558	0.045025	0.998787	4.5832	2	4.7151	4.02118	4.05023	4.23179	4.74554	4.66974	4.88491	4.99789	5.04846	380918	GM912
Unc5d	unc-5 homolog D (C. elegans)	1.07876	0.109369	0.038784	0.998787	10.6954	1	10.6055	10.6249	10.6315	10.6263	10.5833	10.7692	10.7754	10.8752	10.747	210801	D930029E11RIK, UNC5H4, MKIAA1777
Kif1b	kinesin family member 1B	1.07875	0.109361	0.032998	0.998787	14.8505	1	14.8083	14.8236	14.6137	14.8519	14.9777	14.917	14.8207	14.8389	14.9714	16561	A530096N05RIK, AI448212, AI506502, D4MIL1E, KIF1BP130, KIF1BP204
Arhgap23	Rho GTPase activating protein 23	1.07859	0.109142	0.044542	0.998787	10.891	1	10.7935	10.923	10.7841	10.7618	10.8062	11.0865	10.9356	10.9627	10.9397	58996	A330041B18RIK
Herc1	hect (homologous to the E6-AP (UBE3A) carboxyl terminus) domain and RCC1 (CHC1)-like domain (RLD) 1	1.07814	0.108545	0.030522	0.998787	12.9616	1	12.9814	12.8462	12.8336	12.8929	13.0593	12.95	12.9636	12.9447	13.1552	235439	2810449H11RIK, B230218H07, D130015N03RIK, TBL
Pkd1l3	polycystic kidney disease 1 like 3	1.07727	0.107386	0.021517	0.998787	4.246	2	4.06961	3.69729	3.43719	3.84212	5.295	4.86171	4.05056	4.33043	4.30839	244646	-
Adam10	a disintegrin and metallopeptidase domain 10	1.07704	0.107074	0.039928	0.998787	10.9365	1	10.758	10.966	10.919	10.8083	11.0067	11.0518	11.0489	10.909	10.9397	11487	1700031C13RIK, MADM, KUZ, KUZBANIAN
Unc80	unc-80 homolog (C. elegans)	1.07702	0.107051	0.020155	0.998787	12.9825	1	12.8581	12.9353	12.867	12.9915	13.004	13.1183	13.0348	13.0763	12.9372	329178	C030018G13RIK, C230061B10RIK, UNC-80
BB218582	expressed sequence BB218582	1.07696	0.106964	0.046334	0.998787	4.5309	2	4.46301	4.20268	3.89997	4.29852	4.84492	5.14627	4.92654	4.72743	4.38681	99465	-
1700013F07Rik	RIKEN cDNA 1700013F07 gene	1.07671	0.106624	0.040905	0.998787	4.6134	2	4.65608	4.43818	4.31064	3.43079	4.98223	4.9489	5.1885	4.45543	4.9486	75504	-
2020-09-02	septin 2	1.0764	0.106217	0.044774	0.998787	9.4936	1	9.46635	9.39573	9.37998	9.44957	9.58159	9.51899	9.51732	9.54597	9.58896	18000	AW208991, NEDD-5, NEDD5, MKIAA0158
Kidins220	kinase D-interacting substrate 220	1.076	0.105675	0.038201	0.998787	13.6004	1	13.5715	13.3984	13.529	13.6121	13.7275	13.7265	13.5387	13.6739	13.5969	77480	3110039L19RIK, AI194387, AI316525, C330002I19RIK, MKIAA1250
Itga8	integrin alpha 8	1.07577	0.105374	0.041709	0.998787	4.9921	2	4.24004	4.28552	4.72239	5.0836	4.89216	4.66974	5.74866	5.77382	5.04846	241226	AI447669
R3hdm1	R3H domain containing 1	1.07482	0.10409	0.036718	0.998787	12.3061	1	12.2362	12.3051	12.157	12.2488	12.2218	12.3057	12.4065	12.4302	12.42	226412	R3HDM
Cacna1b	calcium channel_ voltage-dependent_ N type_ alpha 1B subunit	1.07397	0.102953	0.010674	0.972562	11.9262	1	11.8522	11.8576	11.8158	11.9228	12.007	11.9944	11.9463	11.9324	11.9968	12287	AW050276, AW060892, AW822256, CAV2.2, CCHN1A, ALPHA(1B)
Cep170	centrosomal protein 170	1.07351	0.102342	0.030278	0.998787	10.9479	1	10.9313	10.8431	10.827	10.9251	10.9823	11.0738	10.9967	10.9172	11.0227	545389	4933426L22RIK, A330004A13RIK, AI195353
Slit2	slit homolog 2 (Drosophila)	1.07237	0.100804	0.044196	0.998787	10.3251	1	10.2515	10.3376	10.1803	10.2668	10.4277	10.2928	10.4075	10.3665	10.3869	20563	DRAD-1, E030015M03RIK, E130320P19RIK, SLIL3, MKIAA4141, SLIT-2
Herc2	hect (homologous to the E6-AP (UBE3A) carboxyl terminus) domain and RCC1 (CHC1)-like domain (RLD) 2	1.07177	0.099994	0.042579	0.998787	12.9988	1	12.9878	12.9067	12.7952	13.0322	13.0499	13.0709	12.9839	13.0162	13.1228	15204	D15F32S1H, D7H15F32S1, D7H15F37S1, JDF2, MKIAA0393, RJS
Map1b	microtubule-associated protein 1B	1.07126	0.099307	0.031962	0.998787	15.5669	1	15.5597	15.5493	15.4513	15.4484	15.6006	15.5987	15.6107	15.525	15.7372	17755	A230055D22, AI843217, LC1, MAP5, MTAP-5, MTAP1B, MTAP5
Nfasc	neurofascin	1.07107	0.099059	0.016355	0.998787	12.9312	1	12.9033	12.9291	12.7938	12.8494	12.9376	12.9735	12.9476	12.9996	13.0334	269116	AA387016, D430023G06RIK, NF, MKIAA0756
Stk17b	serine/threonine kinase 17b (apoptosis-inducing)	1.07041	0.098164	0.035977	0.998787	4.1174	2	3.52698	4.02118	3.81854	3.43079	4.58232	4.99059	4.60621	3.78089	4.22548	98267	3110009A03RIK, AI120141, DRAK2
Ggn	gametogenetin	1.0697	0.097208	0.01373	0.995092	3.3837	2	2.647	2.09254	2.34952	3.54513	4.02716	3.7739	4.12398	3.68202	3.9436	243897	AI593290
Ralgapa1	Ral GTPase activating protein_ alpha subunit 1	1.06912	0.096422	0.044292	0.998787	11.2784	1	11.1199	11.287	11.1633	11.2874	11.3399	11.3846	11.2898	11.284	11.3354	56784	2310003F20RIK, 4930400K19RIK, AI563624, GRIPE, GARNL1, TULIP1, MKIAA0884
4930519K11Rik	RIKEN cDNA 4930519K11 gene	1.06905	0.096326	0.01225	0.989286	3.302	2	2.05596	2.09254	2.56459	3.43079	4.18722	3.7739	3.71266	3.96035	3.59295	78019	-
Dbf4	DBF4 homolog (S. cerevisiae)	1.06864	0.095779	0.030727	0.998787	3.8566	2	3.87632	3.43229	3.06588	3.17071	4.63881	4.32327	3.61418	4.51409	4.04381	27214	AA545217, ASK
Clock	circadian locomotor output cycles kaput	1.06775	0.094574	0.033446	0.998787	11.455	1	11.3179	11.3906	11.3712	11.4955	11.4929	11.4727	11.5077	11.5201	11.5158	12753	5330400M04RIK, KAT13D
Irf1	interferon regulatory factor 1	1.06753	0.094274	0.037628	0.998787	4.3462	2	4.24004	3.57087	3.64043	4.08829	4.46226	3.9533	5.15387	5.35957	4.1375	16362	AU020929, IRF-1
Gpc2	glypican 2 (cerebroglycan)	1.06708	0.093672	0.03045	0.998787	3.8945	2	3.9762	2.91265	3.43719	3.17071	4.46226	3.67507	4.19383	4.91325	4.04381	71951	2410016G05RIK
Dcdc2b	doublecortin domain containing 2b	1.06703	0.093594	0.027611	0.998787	4.0078	2	3.06507	3.92109	3.06588	3.74976	4.02716	4.90596	3.39444	4.77618	4.59931	100504491	GM12964, GM1366, OTTMUSG00000009523
Mybpc1	myosin binding protein C_ slow-type	1.06566	0.09175	0.028727	0.998787	3.9929	2	3.06507	2.42044	4.36901	3.3066	4.52354	4.25648	4.75228	4.6247	3.83592	109272	8030451F13RIK
Fam221a	family with sequence similarity 221_ member A	1.06412	0.089657	0.027094	0.998787	3.9592	2	1.63481	3.57087	4.1863	3.17071	4.46226	3.7739	4.79785	4.33043	4.5319	231946	D330028D13RIK
Sla2	Src-like-adaptor 2	1.06343	0.08873	0.035589	0.998787	4.0027	2	3.23601	2.91265	4.31064	3.17071	3.8471	4.76891	4.84204	4.51409	3.83592	77799	A930009E21RIK, AI430952, SLAP-2, SLAP2
Myh3	myosin_ heavy polypeptide 3_ skeletal muscle_ embryonic	1.06304	0.088193	0.028248	0.998787	3.753	2	3.38882	3.43229	3.43719	2.44551	3.52626	3.9533	5.04468	4.11994	3.9436	17883	MYHC-EMB, MYHS-E, MYHSE
Adam32	a disintegrin and metallopeptidase domain 32	1.06167	0.08634	0.009891	0.971753	2.9084	2	2.38154	1.66751	1.78991	2.44551	3.40123	4.03527	3.50849	2.473	3.9436	353188	-
Synj1	synaptojanin 1	1.05997	0.084017	0.038032	0.998787	13.7692	1	13.7077	13.7674	13.7112	13.6819	13.8091	13.7584	13.9036	13.7894	13.7826	104015	A930006D20RIK, AA675315, MKIAA0910
Zfp445	zinc finger protein 445	1.05823	0.081653	0.049529	0.998787	12.1051	1	12.0348	12.0617	12.002	12.1178	12.1897	12.1863	12.1046	12.1384	12.1022	235682	AW610627, ZNF168, ZNF445, MSZF29, MSZF50
Rasl12	RAS-like_ family 12	1.05769	0.080917	0.010396	0.971753	2.5132	2	1.63481	1.66751	2.09668	1.4745	3.64132	3.45446	3.1351	3.05018	2.70781	70784	4631404I11RIK
Zfp804b	zinc finger protein 804B	1.05754	0.080714	0.018764	0.998787	2.9917	2	2.38154	2.09254	1.78991	2.8532	3.8471	4.25648	3.1351	3.05018	3.30061	207618	GM441
Nr4a2	nuclear receptor subfamily 4_ group A_ member 2	1.05702	0.079999	0.042442	0.998787	10.1235	1	8.56579	10.0438	10.2106	7.87056	10.4157	10.3992	10.6143	10.3625	10.639	18227	HZF-3, NOT, NURR1, RNR-1, TINOR, TINUR
Cd59b	CD59b antigen	1.0569	0.079833	0.038102	0.998787	3.2125	2	2.87113	2.68743	2.34952	3.02067	3.64132	3.04355	3.80484	4.04235	3.83592	333883	-
Gm10406	predicted gene 10406	1.05589	0.078466	0.034393	0.998787	3.1004	2	2.647	3.10741	2.34952	2.18832	2.94402	3.67507	3.61418	3.87341	3.83592	100038847	ENSMUSG00000072735
Clstn1	calsyntenin 1	1.05578	0.07831	0.042377	0.998787	15.5274	1	15.512	15.4909	15.4948	15.4184	15.5336	15.5055	15.6008	15.5589	15.6211	65945	1810034E21RIK, CST-1, CSTN1
9330020H09Rik	RIKEN cDNA 9330020H09 gene	1.0549	0.077112	0.036275	0.998787	3.3354	2	2.05596	2.68743	3.43719	2.66371	4.26105	4.03527	2.8187	4.11994	3.59295	100048895	ENSMUSG00000075426
Clcn1	chloride channel 1	1.0538	0.075605	0.039335	0.998787	3.5294	2	2.05596	3.43229	2.91733	3.17071	3.74788	4.50688	2.8187	3.68202	4.66372	12723	CLC-1, CLC1, SMCC1, ADR, MTO, MYOTONIA, NMF355
[truncated: 363 more rows]

## Sheet: 6_IP D2 Sus vs D2 Con
Name	Description	Fold Change	Log Fold Change	p-Value	p-Adj	Average Log2 Expression	Cluster	D2 Con 1	D2 Con 2	D2 Con 3	D2 Con 4	D2 Con 5	D2 Sus 1	D2 Sus 2	D2 Sus 3	D2 Sus 4	D2 Sus 5	Gene ID	Alias
[truncated: 442 more rows]

[truncated: 4 more sheets: 7_IP D2 Res vs D2 Con , 8_IP D2 Sus vs D2 Res, 9_IP D1 Res vs D2 Res, 10_IP D1 Sus vs D2 Sus]
